# Supplementary material for: vcfdist: accurately benchmarking phased small variant calls in human genomes
Source: Nat Commun. 2023 Dec 9;14:8149. doi: 10.1038/s41467-023-43876-x (PMC10710436; doi:10.1038/s41467-023-43876-x)
Supplement: Supplementary file 4 — Source Data [file 41467_2023_43876_MOESM4_ESM.xlsx]

## Sheet: 3a
DATASET	SUBMISSION	REPRESENTATION	VARIANT_TYPE	PRECISION	RECALL
CMRG	K4GT3	ORIGINAL	INDEL	0.952369	0.966097
CMRG	K4GT3	ORIGINAL	INDEL	0.952369	0.966097
CMRG	K4GT3	ORIGINAL	INDEL	0.960591	0.962514
CMRG	K4GT3	ORIGINAL	INDEL	0.961069	0.961963
CMRG	K4GT3	ORIGINAL	INDEL	0.961538	0.961136
CMRG	K4GT3	ORIGINAL	INDEL	0.961769	0.960309
CMRG	K4GT3	ORIGINAL	INDEL	0.962259	0.960033
CMRG	K4GT3	ORIGINAL	INDEL	0.9625	0.959482
CMRG	K4GT3	ORIGINAL	INDEL	0.962741	0.959482
CMRG	K4GT3	ORIGINAL	INDEL	0.963475	0.959482
CMRG	K4GT3	ORIGINAL	INDEL	0.964724	0.959206
CMRG	K4GT3	ORIGINAL	INDEL	0.964976	0.958931
CMRG	K4GT3	ORIGINAL	INDEL	0.965463	0.958379
CMRG	K4GT3	ORIGINAL	INDEL	0.965689	0.957552
CMRG	K4GT3	ORIGINAL	INDEL	0.966159	0.95645
CMRG	K4GT3	ORIGINAL	INDEL	0.966159	0.956174
CMRG	K4GT3	ORIGINAL	INDEL	0.966903	0.955899
CMRG	K4GT3	ORIGINAL	INDEL	0.967403	0.955072
CMRG	K4GT3	ORIGINAL	INDEL	0.967386	0.95452
CMRG	K4GT3	ORIGINAL	INDEL	0.968379	0.953418
CMRG	K4GT3	ORIGINAL	INDEL	0.969625	0.952591
CMRG	K4GT3	ORIGINAL	INDEL	0.969577	0.95204
CMRG	K4GT3	ORIGINAL	INDEL	0.970042	0.95011
CMRG	K4GT3	ORIGINAL	INDEL	0.97026	0.949283
CMRG	K4GT3	ORIGINAL	INDEL	0.971269	0.948732
CMRG	K4GT3	ORIGINAL	INDEL	0.971741	0.947905
CMRG	K4GT3	ORIGINAL	INDEL	0.971978	0.947078
CMRG	K4GT3	ORIGINAL	INDEL	0.972987	0.946527
CMRG	K4GT3	ORIGINAL	INDEL	0.973219	0.9457
CMRG	K4GT3	ORIGINAL	INDEL	0.973705	0.944873
CMRG	K4GT3	ORIGINAL	INDEL	0.952613	0.966097
CMRG	K4GT3	ORIGINAL	INDEL	0.954067	0.965821
CMRG	K4GT3	ORIGINAL	INDEL	0.97396	0.944046
CMRG	K4GT3	ORIGINAL	INDEL	0.974462	0.943495
CMRG	K4GT3	ORIGINAL	INDEL	0.974442	0.943219
CMRG	K4GT3	ORIGINAL	INDEL	0.974677	0.942117
CMRG	K4GT3	ORIGINAL	INDEL	0.975682	0.940739
CMRG	K4GT3	ORIGINAL	INDEL	0.976713	0.938809
CMRG	K4GT3	ORIGINAL	INDEL	0.976959	0.937707
CMRG	K4GT3	ORIGINAL	INDEL	0.977421	0.935777
CMRG	K4GT3	ORIGINAL	INDEL	0.978184	0.934675
CMRG	K4GT3	ORIGINAL	INDEL	0.978927	0.932745
CMRG	K4GT3	ORIGINAL	INDEL	0.97915	0.930816
CMRG	K4GT3	ORIGINAL	INDEL	0.980193	0.929713
CMRG	K4GT3	ORIGINAL	INDEL	0.980716	0.929162
CMRG	K4GT3	ORIGINAL	INDEL	0.981492	0.926681
CMRG	K4GT3	ORIGINAL	INDEL	0.982252	0.924752
CMRG	K4GT3	ORIGINAL	INDEL	0.98273	0.920893
CMRG	K4GT3	ORIGINAL	INDEL	0.955527	0.965546
CMRG	K4GT3	ORIGINAL	INDEL	0.982951	0.918688
CMRG	K4GT3	ORIGINAL	INDEL	0.983446	0.916207
CMRG	K4GT3	ORIGINAL	INDEL	0.984239	0.915105
CMRG	K4GT3	ORIGINAL	INDEL	0.985032	0.9129
CMRG	K4GT3	ORIGINAL	INDEL	0.984999	0.91097
CMRG	K4GT3	ORIGINAL	INDEL	0.985236	0.908214
CMRG	K4GT3	ORIGINAL	INDEL	0.985474	0.905182
CMRG	K4GT3	ORIGINAL	INDEL	0.985996	0.902977
CMRG	K4GT3	ORIGINAL	INDEL	0.986239	0.899669
CMRG	K4GT3	ORIGINAL	INDEL	0.986763	0.896913
CMRG	K4GT3	ORIGINAL	INDEL	0.986721	0.893881
CMRG	K4GT3	ORIGINAL	INDEL	0.987239	0.890849
CMRG	K4GT3	ORIGINAL	INDEL	0.987489	0.887541
CMRG	K4GT3	ORIGINAL	INDEL	0.988022	0.884509
CMRG	K4GT3	ORIGINAL	INDEL	0.988546	0.880099
CMRG	K4GT3	ORIGINAL	INDEL	0.989098	0.87817
CMRG	K4GT3	ORIGINAL	INDEL	0.95575	0.964994
CMRG	K4GT3	ORIGINAL	INDEL	0.956477	0.964994
CMRG	K4GT3	ORIGINAL	INDEL	0.990211	0.873484
CMRG	K4GT3	ORIGINAL	INDEL	0.990782	0.87183
CMRG	K4GT3	ORIGINAL	INDEL	0.991045	0.868247
CMRG	K4GT3	ORIGINAL	INDEL	0.991302	0.864388
CMRG	K4GT3	ORIGINAL	INDEL	0.992157	0.860529
CMRG	K4GT3	ORIGINAL	INDEL	0.992413	0.854741
CMRG	K4GT3	ORIGINAL	INDEL	0.992678	0.850882
CMRG	K4GT3	ORIGINAL	INDEL	0.992936	0.845921
CMRG	K4GT3	ORIGINAL	INDEL	0.993529	0.843716
CMRG	K4GT3	ORIGINAL	INDEL	0.99345	0.833517
CMRG	K4GT3	ORIGINAL	INDEL	0.993398	0.827178
CMRG	K4GT3	ORIGINAL	INDEL	0.993671	0.821114
CMRG	K4GT3	ORIGINAL	INDEL	0.993633	0.815877
CMRG	K4GT3	ORIGINAL	INDEL	0.993906	0.810088
CMRG	K4GT3	ORIGINAL	INDEL	0.994171	0.803473
CMRG	K4GT3	ORIGINAL	INDEL	0.994446	0.796582
CMRG	K4GT3	ORIGINAL	INDEL	0.957463	0.964994
CMRG	K4GT3	ORIGINAL	INDEL	0.994719	0.789691
CMRG	K4GT3	ORIGINAL	INDEL	0.995326	0.780871
CMRG	K4GT3	ORIGINAL	INDEL	0.995928	0.769846
CMRG	K4GT3	ORIGINAL	INDEL	0.995882	0.760474
CMRG	K4GT3	ORIGINAL	INDEL	0.995825	0.748897
CMRG	K4GT3	ORIGINAL	INDEL	0.99609	0.733186
CMRG	K4GT3	ORIGINAL	INDEL	0.996027	0.72161
CMRG	K4GT3	ORIGINAL	INDEL	0.995969	0.71086
CMRG	K4GT3	ORIGINAL	INDEL	0.99588	0.695424
CMRG	K4GT3	ORIGINAL	INDEL	0.995779	0.67806
CMRG	K4GT3	ORIGINAL	INDEL	0.995678	0.660695
CMRG	K4GT3	ORIGINAL	INDEL	0.995556	0.643054
CMRG	K4GT3	ORIGINAL	INDEL	0.996279	0.628721
CMRG	K4GT3	ORIGINAL	INDEL	0.996523	0.597299
CMRG	K4GT3	ORIGINAL	INDEL	0.996438	0.582139
CMRG	K4GT3	ORIGINAL	INDEL	0.99635	0.567806
CMRG	K4GT3	ORIGINAL	INDEL	0.997077	0.529768
CMRG	K4GT3	ORIGINAL	INDEL	0.95843	0.964719
CMRG	K4GT3	ORIGINAL	INDEL	0.996954	0.507993
CMRG	K4GT3	ORIGINAL	INDEL	0.997336	0.482359
CMRG	K4GT3	ORIGINAL	INDEL	0.997759	0.458379
CMRG	K4GT3	ORIGINAL	INDEL	0.998239	0.43688
CMRG	K4GT3	ORIGINAL	INDEL	0.998146	0.414278
CMRG	K4GT3	ORIGINAL	INDEL	0.998082	0.399669
CMRG	K4GT3	ORIGINAL	INDEL	0.998044	0.391951
CMRG	K4GT3	ORIGINAL	INDEL	0.997997	0.381753
CMRG	K4GT3	ORIGINAL	INDEL	0.997967	0.37624
CMRG	K4GT3	ORIGINAL	INDEL	0.997938	0.371003
CMRG	K4GT3	ORIGINAL	INDEL	0.99792	0.367971
CMRG	K4GT3	ORIGINAL	INDEL	0.997896	0.363837
CMRG	K4GT3	ORIGINAL	INDEL	0.997866	0.3586
CMRG	K4GT3	ORIGINAL	INDEL	0.997835	0.354465
CMRG	K4GT3	ORIGINAL	INDEL	0.999271	0.350882
CMRG	K4GT3	ORIGINAL	INDEL	0.999266	0.348677
CMRG	K4GT3	ORIGINAL	INDEL	0.959411	0.964168
CMRG	K4GT3	ORIGINAL	INDEL	0.959627	0.963341
CMRG	K4GT3	ORIGINAL	INDEL	0.999259	0.346196
CMRG	K4GT3	ORIGINAL	INDEL	0.999256	0.344818
CMRG	K4GT3	ORIGINAL	INDEL	0.999251	0.343164
CMRG	K4GT3	ORIGINAL	INDEL	0.999249	0.342062
CMRG	K4GT3	ORIGINAL	INDEL	0.999244	0.340132
CMRG	K4GT3	ORIGINAL	INDEL	0.99924	0.33903
CMRG	K4GT3	ORIGINAL	INDEL	0.999236	0.337652
CMRG	K4GT3	ORIGINAL	INDEL	0.999233	0.336549
CMRG	K4GT3	ORIGINAL	INDEL	0.99923	0.335447
CMRG	K4GT3	ORIGINAL	INDEL	0.999224	0.333793
CMRG	K4GT3	ORIGINAL	INDEL	0.999221	0.33269
CMRG	K4GT3	ORIGINAL	INDEL	0.999218	0.331863
CMRG	K4GT3	ORIGINAL	INDEL	0.960601	0.963065
CMRG	K4GT3	ORIGINAL	INDEL	0.999217	0.331312
CMRG	K4GT3	ORIGINAL	INDEL	0.999214	0.330485
CMRG	K4GT3	ORIGINAL	INDEL	0.999214	0.330209
CMRG	K4GT3	ORIGINAL	INDEL	0.999211	0.329934
CMRG	K4GT3	ORIGINAL	INDEL	0.99921	0.329383
CMRG	K4GT3	ORIGINAL	SNP	0.966982	0.988184
CMRG	K4GT3	ORIGINAL	SNP	0.966982	0.988184
CMRG	K4GT3	ORIGINAL	SNP	0.971107	0.987616
CMRG	K4GT3	ORIGINAL	SNP	0.97154	0.987559
CMRG	K4GT3	ORIGINAL	SNP	0.97197	0.987445
CMRG	K4GT3	ORIGINAL	SNP	0.972185	0.987389
CMRG	K4GT3	ORIGINAL	SNP	0.972455	0.987275
CMRG	K4GT3	ORIGINAL	SNP	0.97267	0.987218
CMRG	K4GT3	ORIGINAL	SNP	0.972993	0.987104
CMRG	K4GT3	ORIGINAL	SNP	0.973589	0.987104
CMRG	K4GT3	ORIGINAL	SNP	0.973799	0.986934
CMRG	K4GT3	ORIGINAL	SNP	0.974176	0.98682
CMRG	K4GT3	ORIGINAL	SNP	0.974445	0.98682
CMRG	K4GT3	ORIGINAL	SNP	0.974769	0.98665
CMRG	K4GT3	ORIGINAL	SNP	0.975088	0.986423
CMRG	K4GT3	ORIGINAL	SNP	0.975412	0.986252
CMRG	K4GT3	ORIGINAL	SNP	0.975574	0.986196
CMRG	K4GT3	ORIGINAL	SNP	0.975956	0.986139
CMRG	K4GT3	ORIGINAL	SNP	0.976228	0.986082
CMRG	K4GT3	ORIGINAL	SNP	0.976547	0.985798
CMRG	K4GT3	ORIGINAL	SNP	0.976819	0.985684
CMRG	K4GT3	ORIGINAL	SNP	0.977201	0.985684
CMRG	K4GT3	ORIGINAL	SNP	0.977689	0.9854
CMRG	K4GT3	ORIGINAL	SNP	0.977853	0.98523
CMRG	K4GT3	ORIGINAL	SNP	0.978236	0.985116
CMRG	K4GT3	ORIGINAL	SNP	0.978728	0.984946
CMRG	K4GT3	ORIGINAL	SNP	0.979112	0.984775
CMRG	K4GT3	ORIGINAL	SNP	0.979439	0.984491
CMRG	K4GT3	ORIGINAL	SNP	0.979877	0.984378
CMRG	K4GT3	ORIGINAL	SNP	0.980151	0.984264
CMRG	K4GT3	ORIGINAL	SNP	0.980425	0.98415
CMRG	K4GT3	ORIGINAL	SNP	0.980975	0.984094
CMRG	K4GT3	ORIGINAL	SNP	0.981357	0.983696
CMRG	K4GT3	ORIGINAL	SNP	0.967036	0.988184
CMRG	K4GT3	ORIGINAL	SNP	0.967515	0.98807
CMRG	K4GT3	ORIGINAL	SNP	0.981799	0.983639
CMRG	K4GT3	ORIGINAL	SNP	0.981909	0.983526
CMRG	K4GT3	ORIGINAL	SNP	0.982401	0.983185
CMRG	K4GT3	ORIGINAL	SNP	0.983062	0.982844
CMRG	K4GT3	ORIGINAL	SNP	0.983446	0.982446
CMRG	K4GT3	ORIGINAL	SNP	0.983779	0.982333
CMRG	K4GT3	ORIGINAL	SNP	0.984106	0.981935
CMRG	K4GT3	ORIGINAL	SNP	0.984663	0.981764
CMRG	K4GT3	ORIGINAL	SNP	0.985329	0.98131
CMRG	K4GT3	ORIGINAL	SNP	0.985714	0.980856
CMRG	K4GT3	ORIGINAL	SNP	0.985932	0.980401
CMRG	K4GT3	ORIGINAL	SNP	0.986316	0.979833
CMRG	K4GT3	ORIGINAL	SNP	0.986817	0.979379
CMRG	K4GT3	ORIGINAL	SNP	0.987377	0.979151
CMRG	K4GT3	ORIGINAL	SNP	0.987825	0.97881
CMRG	K4GT3	ORIGINAL	SNP	0.987988	0.978242
CMRG	K4GT3	ORIGINAL	SNP	0.98872	0.977788
CMRG	K4GT3	ORIGINAL	SNP	0.967835	0.987957
CMRG	K4GT3	ORIGINAL	SNP	0.967939	0.9879
CMRG	K4GT3	ORIGINAL	SNP	0.989168	0.97739
CMRG	K4GT3	ORIGINAL	SNP	0.9895	0.976481
CMRG	K4GT3	ORIGINAL	SNP	0.989893	0.975913
CMRG	K4GT3	ORIGINAL	SNP	0.990285	0.975459
CMRG	K4GT3	ORIGINAL	SNP	0.990506	0.974891
CMRG	K4GT3	ORIGINAL	SNP	0.991127	0.974266
CMRG	K4GT3	ORIGINAL	SNP	0.991864	0.973527
CMRG	K4GT3	ORIGINAL	SNP	0.99203	0.972846
CMRG	K4GT3	ORIGINAL	SNP	0.992139	0.972107
CMRG	K4GT3	ORIGINAL	SNP	0.992479	0.971653
CMRG	K4GT3	ORIGINAL	SNP	0.992871	0.970744
CMRG	K4GT3	ORIGINAL	SNP	0.993212	0.970289
CMRG	K4GT3	ORIGINAL	SNP	0.993668	0.969551
CMRG	K4GT3	ORIGINAL	SNP	0.994067	0.968642
CMRG	K4GT3	ORIGINAL	SNP	0.99435	0.96779
CMRG	K4GT3	ORIGINAL	SNP	0.99446	0.966767
CMRG	K4GT3	ORIGINAL	SNP	0.968368	0.9879
CMRG	K4GT3	ORIGINAL	SNP	0.994801	0.96546
CMRG	K4GT3	ORIGINAL	SNP	0.995318	0.964211
CMRG	K4GT3	ORIGINAL	SNP	0.995601	0.962563
CMRG	K4GT3	ORIGINAL	SNP	0.995887	0.961143
CMRG	K4GT3	ORIGINAL	SNP	0.996291	0.959552
CMRG	K4GT3	ORIGINAL	SNP	0.99652	0.957962
CMRG	K4GT3	ORIGINAL	SNP	0.996689	0.956201
CMRG	K4GT3	ORIGINAL	SNP	0.996919	0.954099
CMRG	K4GT3	ORIGINAL	SNP	0.997089	0.95211
CMRG	K4GT3	ORIGINAL	SNP	0.997319	0.949781
CMRG	K4GT3	ORIGINAL	SNP	0.99749	0.946998
CMRG	K4GT3	ORIGINAL	SNP	0.997843	0.944725
CMRG	K4GT3	ORIGINAL	SNP	0.998014	0.941033
CMRG	K4GT3	ORIGINAL	SNP	0.998126	0.937056
CMRG	K4GT3	ORIGINAL	SNP	0.998239	0.932739
CMRG	K4GT3	ORIGINAL	SNP	0.998413	0.928308
CMRG	K4GT3	ORIGINAL	SNP	0.998465	0.923365
CMRG	K4GT3	ORIGINAL	SNP	0.968799	0.9879
CMRG	K4GT3	ORIGINAL	SNP	0.969226	0.987729
CMRG	K4GT3	ORIGINAL	SNP	0.998639	0.916605
CMRG	K4GT3	ORIGINAL	SNP	0.99869	0.909277
CMRG	K4GT3	ORIGINAL	SNP	0.998803	0.900358
CMRG	K4GT3	ORIGINAL	SNP	0.998849	0.887065
CMRG	K4GT3	ORIGINAL	SNP	0.999219	0.871613
CMRG	K4GT3	ORIGINAL	SNP	0.99947	0.856218
CMRG	K4GT3	ORIGINAL	SNP	0.999526	0.838096
CMRG	K4GT3	ORIGINAL	SNP	0.999582	0.815316
CMRG	K4GT3	ORIGINAL	SNP	0.999567	0.787423
CMRG	K4GT3	ORIGINAL	SNP	0.999622	0.751349
CMRG	K4GT3	ORIGINAL	SNP	0.999605	0.719025
CMRG	K4GT3	ORIGINAL	SNP	0.999672	0.693177
CMRG	K4GT3	ORIGINAL	SNP	0.99983	0.668238
CMRG	K4GT3	ORIGINAL	SNP	0.999821	0.633812
CMRG	K4GT3	ORIGINAL	SNP	0.999814	0.611032
CMRG	K4GT3	ORIGINAL	SNP	0.999902	0.578651
CMRG	K4GT3	ORIGINAL	SNP	0.999896	0.545589
CMRG	K4GT3	ORIGINAL	SNP	0.969492	0.987673
CMRG	K4GT3	ORIGINAL	SNP	0.969761	0.987673
CMRG	K4GT3	ORIGINAL	SNP	0.999889	0.513208
CMRG	K4GT3	ORIGINAL	SNP	1	0.482304
CMRG	K4GT3	ORIGINAL	SNP	1	0.45799
CMRG	K4GT3	ORIGINAL	SNP	1	0.434528
CMRG	K4GT3	ORIGINAL	SNP	1	0.419304
CMRG	K4GT3	ORIGINAL	SNP	1	0.406806
CMRG	K4GT3	ORIGINAL	SNP	1	0.40067
CMRG	K4GT3	ORIGINAL	SNP	1	0.396296
CMRG	K4GT3	ORIGINAL	SNP	1	0.393797
CMRG	K4GT3	ORIGINAL	SNP	1	0.391524
CMRG	K4GT3	ORIGINAL	SNP	1	0.389536
CMRG	K4GT3	ORIGINAL	SNP	1	0.38715
CMRG	K4GT3	ORIGINAL	SNP	1	0.385389
CMRG	K4GT3	ORIGINAL	SNP	1	0.384196
CMRG	K4GT3	ORIGINAL	SNP	1	0.38306
CMRG	K4GT3	ORIGINAL	SNP	1	0.38181
CMRG	K4GT3	ORIGINAL	SNP	0.970354	0.987673
CMRG	K4GT3	ORIGINAL	SNP	1	0.380901
CMRG	K4GT3	ORIGINAL	SNP	1	0.380049
CMRG	K4GT3	ORIGINAL	SNP	1	0.379424
CMRG	K4GT3	ORIGINAL	SNP	1	0.378685
CMRG	K4GT3	ORIGINAL	SNP	1	0.377947
CMRG	K4GT3	ORIGINAL	SNP	1	0.377265
CMRG	K4GT3	ORIGINAL	SNP	1	0.376754
CMRG	K4GT3	ORIGINAL	SNP	1	0.37647
CMRG	K4GT3	ORIGINAL	SNP	1	0.376129
CMRG	K4GT3	ORIGINAL	SNP	1	0.375959
CMRG	K4GT3	ORIGINAL	SNP	1	0.375675
CMRG	K4GT3	ORIGINAL	SNP	1	0.375504
CMRG	K4GT3	ORIGINAL	SNP	1	0.375107
CMRG	K4GT3	ORIGINAL	SNP	1	0.375107
CMRG	K4GT3	ORIGINAL	SNP	0.97057	0.987673
CMRG	K4GT3	ORIGINAL	SNP	0.970731	0.987616
CMRG	K4GT3	ORIGINAL	SNP	1	0.374993
CMRG	K4GT3	ORIGINAL	SNP	1	0.374936
CMRG	K4GT3	ORIGINAL	SNP	1	0.374936
CMRG	K4GT3	ORIGINAL	SNP	1	0.374766
CMRG	K4GT3	ORIGINAL	SNP	1	0.374766
CMRG	K4GT3	ORIGINAL	SNP	1	0.374652
CMRG	K4GT3	BWA	INDEL	0.944415	0.95645
CMRG	K4GT3	BWA	INDEL	0.944415	0.95645
CMRG	K4GT3	BWA	INDEL	0.958937	0.952315
CMRG	K4GT3	BWA	INDEL	0.959184	0.951764
CMRG	K4GT3	BWA	INDEL	0.959925	0.951213
CMRG	K4GT3	BWA	INDEL	0.960916	0.950386
CMRG	K4GT3	BWA	INDEL	0.962193	0.95011
CMRG	K4GT3	BWA	INDEL	0.962422	0.949283
CMRG	K4GT3	BWA	INDEL	0.963695	0.948732
CMRG	K4GT3	BWA	INDEL	0.965508	0.948456
CMRG	K4GT3	BWA	INDEL	0.965752	0.947905
CMRG	K4GT3	BWA	INDEL	0.965986	0.947078
CMRG	K4GT3	BWA	INDEL	0.966222	0.946251
CMRG	K4GT3	BWA	INDEL	0.966994	0.945976
CMRG	K4GT3	BWA	INDEL	0.967168	0.942944
CMRG	K4GT3	BWA	INDEL	0.968184	0.94129
CMRG	K4GT3	BWA	INDEL	0.96948	0.939912
CMRG	K4GT3	BWA	INDEL	0.970207	0.937982
CMRG	K4GT3	BWA	INDEL	0.970962	0.93688
CMRG	K4GT3	BWA	INDEL	0.971468	0.935502
CMRG	K4GT3	BWA	INDEL	0.973048	0.934399
CMRG	K4GT3	BWA	INDEL	0.972996	0.933021
CMRG	K4GT3	BWA	INDEL	0.944664	0.95645
CMRG	K4GT3	BWA	INDEL	0.975419	0.932194
CMRG	K4GT3	BWA	INDEL	0.977031	0.931092
CMRG	K4GT3	BWA	INDEL	0.977541	0.929438
CMRG	K4GT3	BWA	INDEL	0.979425	0.927784
CMRG	K4GT3	BWA	INDEL	0.97996	0.92613
CMRG	K4GT3	BWA	INDEL	0.980742	0.924201
CMRG	K4GT3	BWA	INDEL	0.981229	0.920617
CMRG	K4GT3	BWA	INDEL	0.982281	0.91731
CMRG	K4GT3	BWA	INDEL	0.983635	0.914002
CMRG	K4GT3	BWA	INDEL	0.983843	0.909868
CMRG	K4GT3	BWA	INDEL	0.948623	0.955072
CMRG	K4GT3	BWA	INDEL	0.984642	0.906009
CMRG	K4GT3	BWA	INDEL	0.984844	0.90215
CMRG	K4GT3	BWA	INDEL	0.985948	0.898842
CMRG	K4GT3	BWA	INDEL	0.986197	0.895535
CMRG	K4GT3	BWA	INDEL	0.986706	0.890022
CMRG	K4GT3	BWA	INDEL	0.986944	0.88699
CMRG	K4GT3	BWA	INDEL	0.987496	0.883407
CMRG	K4GT3	BWA	INDEL	0.987717	0.877619
CMRG	K4GT3	BWA	INDEL	0.988544	0.872657
CMRG	K4GT3	BWA	INDEL	0.989074	0.867144
CMRG	K4GT3	BWA	INDEL	0.950624	0.954796
CMRG	K4GT3	BWA	INDEL	0.989927	0.86301
CMRG	K4GT3	BWA	INDEL	0.990166	0.856946
CMRG	K4GT3	BWA	INDEL	0.990718	0.850882
CMRG	K4GT3	BWA	INDEL	0.990932	0.842337
CMRG	K4GT3	BWA	INDEL	0.991483	0.834344
CMRG	K4GT3	BWA	INDEL	0.992031	0.826075
CMRG	K4GT3	BWA	INDEL	0.992251	0.81505
CMRG	K4GT3	BWA	INDEL	0.992469	0.8043
CMRG	K4GT3	BWA	INDEL	0.992379	0.794377
CMRG	K4GT3	BWA	INDEL	0.992955	0.784179
CMRG	K4GT3	BWA	INDEL	0.953408	0.954796
CMRG	K4GT3	BWA	INDEL	0.993183	0.772602
CMRG	K4GT3	BWA	INDEL	0.955662	0.953693
CMRG	K4GT3	BWA	INDEL	0.957162	0.952867
CMRG	K4GT3	BWA	INDEL	0.958166	0.952315
CMRG	K4GT3	BWA	SNP	0.966945	0.987275
CMRG	K4GT3	BWA	SNP	0.966945	0.987218
CMRG	K4GT3	BWA	SNP	0.972063	0.985571
CMRG	K4GT3	BWA	SNP	0.97275	0.984946
CMRG	K4GT3	BWA	SNP	0.973453	0.984832
CMRG	K4GT3	BWA	SNP	0.974043	0.984719
CMRG	K4GT3	BWA	SNP	0.974693	0.984491
CMRG	K4GT3	BWA	SNP	0.975349	0.984491
CMRG	K4GT3	BWA	SNP	0.975889	0.984207
CMRG	K4GT3	BWA	SNP	0.976271	0.984094
CMRG	K4GT3	BWA	SNP	0.976698	0.983639
CMRG	K4GT3	BWA	SNP	0.977352	0.983526
CMRG	K4GT3	BWA	SNP	0.977785	0.983185
CMRG	K4GT3	BWA	SNP	0.977999	0.982957
CMRG	K4GT3	BWA	SNP	0.978755	0.982503
CMRG	K4GT3	BWA	SNP	0.97957	0.982049
CMRG	K4GT3	BWA	SNP	0.980064	0.981878
CMRG	K4GT3	BWA	SNP	0.980612	0.98148
CMRG	K4GT3	BWA	SNP	0.981164	0.98131
CMRG	K4GT3	BWA	SNP	0.981653	0.980799
CMRG	K4GT3	BWA	SNP	0.982148	0.980515
CMRG	K4GT3	BWA	SNP	0.982924	0.980231
CMRG	K4GT3	BWA	SNP	0.966944	0.987161
CMRG	K4GT3	BWA	SNP	0.983913	0.979208
CMRG	K4GT3	BWA	SNP	0.984412	0.978924
CMRG	K4GT3	BWA	SNP	0.98513	0.978015
CMRG	K4GT3	BWA	SNP	0.985743	0.977731
CMRG	K4GT3	BWA	SNP	0.986409	0.977163
CMRG	K4GT3	BWA	SNP	0.987247	0.976595
CMRG	K4GT3	BWA	SNP	0.987689	0.975856
CMRG	K4GT3	BWA	SNP	0.988183	0.97455
CMRG	K4GT3	BWA	SNP	0.989073	0.97313
CMRG	K4GT3	BWA	SNP	0.989684	0.971766
CMRG	K4GT3	BWA	SNP	0.968161	0.98682
CMRG	K4GT3	BWA	SNP	0.990701	0.97063
CMRG	K4GT3	BWA	SNP	0.991379	0.969721
CMRG	K4GT3	BWA	SNP	0.991828	0.968358
CMRG	K4GT3	BWA	SNP	0.992038	0.966256
CMRG	K4GT3	BWA	SNP	0.992893	0.965006
CMRG	K4GT3	BWA	SNP	0.993521	0.963586
CMRG	K4GT3	BWA	SNP	0.993854	0.962734
CMRG	K4GT3	BWA	SNP	0.994544	0.96137
CMRG	K4GT3	BWA	SNP	0.995062	0.960007
CMRG	K4GT3	BWA	SNP	0.995757	0.958473
CMRG	K4GT3	BWA	SNP	0.968743	0.986536
CMRG	K4GT3	BWA	SNP	0.996043	0.956769
CMRG	K4GT3	BWA	SNP	0.9968	0.954269
CMRG	K4GT3	BWA	SNP	0.997266	0.952167
CMRG	K4GT3	BWA	SNP	0.997495	0.948872
CMRG	K4GT3	BWA	SNP	0.997724	0.945521
CMRG	K4GT3	BWA	SNP	0.998015	0.941658
CMRG	K4GT3	BWA	SNP	0.998307	0.937511
CMRG	K4GT3	BWA	SNP	0.998662	0.93183
CMRG	K4GT3	BWA	SNP	0.998714	0.925865
CMRG	K4GT3	BWA	SNP	0.99895	0.918366
CMRG	K4GT3	BWA	SNP	0.969658	0.986536
CMRG	K4GT3	BWA	SNP	0.999126	0.908993
CMRG	K4GT3	BWA	SNP	0.970245	0.986309
CMRG	K4GT3	BWA	SNP	0.971042	0.985855
CMRG	K4GT3	BWA	SNP	0.971744	0.985855
CMRG	K4GT3	MM2-ONT	INDEL	0.939028	0.954245
CMRG	K4GT3	MM2-ONT	INDEL	0.939028	0.954245
CMRG	K4GT3	MM2-ONT	INDEL	0.952593	0.95011
CMRG	K4GT3	MM2-ONT	INDEL	0.953068	0.949835
CMRG	K4GT3	MM2-ONT	INDEL	0.953507	0.949283
CMRG	K4GT3	MM2-ONT	INDEL	0.954749	0.948456
CMRG	K4GT3	MM2-ONT	INDEL	0.95572	0.947905
CMRG	K4GT3	MM2-ONT	INDEL	0.956705	0.94763
CMRG	K4GT3	MM2-ONT	INDEL	0.958146	0.947078
CMRG	K4GT3	MM2-ONT	INDEL	0.95966	0.946527
CMRG	K4GT3	MM2-ONT	INDEL	0.960638	0.946251
CMRG	K4GT3	MM2-ONT	INDEL	0.960852	0.944873
CMRG	K4GT3	MM2-ONT	INDEL	0.961056	0.944322
CMRG	K4GT3	MM2-ONT	INDEL	0.961528	0.943771
CMRG	K4GT3	MM2-ONT	INDEL	0.961672	0.941566
CMRG	K4GT3	MM2-ONT	INDEL	0.962675	0.939636
CMRG	K4GT3	MM2-ONT	INDEL	0.96443	0.938809
CMRG	K4GT3	MM2-ONT	INDEL	0.96618	0.93688
CMRG	K4GT3	MM2-ONT	INDEL	0.966911	0.935502
CMRG	K4GT3	MM2-ONT	INDEL	0.967926	0.934123
CMRG	K4GT3	MM2-ONT	INDEL	0.969441	0.933021
CMRG	K4GT3	MM2-ONT	INDEL	0.969647	0.931643
CMRG	K4GT3	MM2-ONT	INDEL	0.939028	0.953969
CMRG	K4GT3	MM2-ONT	INDEL	0.971727	0.93054
CMRG	K4GT3	MM2-ONT	INDEL	0.973568	0.929438
CMRG	K4GT3	MM2-ONT	INDEL	0.973517	0.927784
CMRG	K4GT3	MM2-ONT	INDEL	0.975894	0.925854
CMRG	K4GT3	MM2-ONT	INDEL	0.976395	0.924201
CMRG	K4GT3	MM2-ONT	INDEL	0.977431	0.922271
CMRG	K4GT3	MM2-ONT	INDEL	0.977884	0.918964
CMRG	K4GT3	MM2-ONT	INDEL	0.978616	0.915656
CMRG	K4GT3	MM2-ONT	INDEL	0.980215	0.9129
CMRG	K4GT3	MM2-ONT	INDEL	0.982092	0.909592
CMRG	K4GT3	MM2-ONT	INDEL	0.942392	0.953693
CMRG	K4GT3	MM2-ONT	INDEL	0.982857	0.906009
CMRG	K4GT3	MM2-ONT	INDEL	0.983046	0.90215
CMRG	K4GT3	MM2-ONT	INDEL	0.984984	0.899394
CMRG	K4GT3	MM2-ONT	INDEL	0.985226	0.89581
CMRG	K4GT3	MM2-ONT	INDEL	0.985693	0.889471
CMRG	K4GT3	MM2-ONT	INDEL	0.98592	0.885888
CMRG	K4GT3	MM2-ONT	INDEL	0.986463	0.88258
CMRG	K4GT3	MM2-ONT	INDEL	0.986955	0.876792
CMRG	K4GT3	MM2-ONT	INDEL	0.987765	0.872381
CMRG	K4GT3	MM2-ONT	INDEL	0.988281	0.867144
CMRG	K4GT3	MM2-ONT	INDEL	0.944574	0.953418
CMRG	K4GT3	MM2-ONT	INDEL	0.989124	0.862459
CMRG	K4GT3	MM2-ONT	INDEL	0.989346	0.857222
CMRG	K4GT3	MM2-ONT	INDEL	0.989887	0.851709
CMRG	K4GT3	MM2-ONT	INDEL	0.990397	0.842613
CMRG	K4GT3	MM2-ONT	INDEL	0.990935	0.83462
CMRG	K4GT3	MM2-ONT	INDEL	0.991472	0.827453
CMRG	K4GT3	MM2-ONT	INDEL	0.991669	0.815877
CMRG	K4GT3	MM2-ONT	INDEL	0.991878	0.805678
CMRG	K4GT3	MM2-ONT	INDEL	0.991776	0.795204
CMRG	K4GT3	MM2-ONT	INDEL	0.992326	0.785281
CMRG	K4GT3	MM2-ONT	INDEL	0.946781	0.953142
CMRG	K4GT3	MM2-ONT	INDEL	0.992552	0.774531
CMRG	K4GT3	MM2-ONT	INDEL	0.949179	0.951488
CMRG	K4GT3	MM2-ONT	INDEL	0.950875	0.950937
CMRG	K4GT3	MM2-ONT	INDEL	0.952094	0.950386
CMRG	K4GT3	MM2-ONT	SNP	0.966163	0.986366
CMRG	K4GT3	MM2-ONT	SNP	0.966163	0.986309
CMRG	K4GT3	MM2-ONT	SNP	0.971197	0.985059
CMRG	K4GT3	MM2-ONT	SNP	0.971945	0.984434
CMRG	K4GT3	MM2-ONT	SNP	0.972706	0.984434
CMRG	K4GT3	MM2-ONT	SNP	0.973249	0.984321
CMRG	K4GT3	MM2-ONT	SNP	0.973789	0.984037
CMRG	K4GT3	MM2-ONT	SNP	0.974227	0.984037
CMRG	K4GT3	MM2-ONT	SNP	0.974765	0.983753
CMRG	K4GT3	MM2-ONT	SNP	0.975146	0.983582
CMRG	K4GT3	MM2-ONT	SNP	0.975685	0.983128
CMRG	K4GT3	MM2-ONT	SNP	0.976283	0.982901
CMRG	K4GT3	MM2-ONT	SNP	0.976828	0.982673
CMRG	K4GT3	MM2-ONT	SNP	0.977101	0.982389
CMRG	K4GT3	MM2-ONT	SNP	0.977748	0.981992
CMRG	K4GT3	MM2-ONT	SNP	0.978506	0.981594
CMRG	K4GT3	MM2-ONT	SNP	0.978946	0.981367
CMRG	K4GT3	MM2-ONT	SNP	0.979497	0.98114
CMRG	K4GT3	MM2-ONT	SNP	0.980105	0.981026
CMRG	K4GT3	MM2-ONT	SNP	0.980598	0.980571
CMRG	K4GT3	MM2-ONT	SNP	0.981151	0.980344
CMRG	K4GT3	MM2-ONT	SNP	0.98187	0.980003
CMRG	K4GT3	MM2-ONT	SNP	0.966161	0.986309
CMRG	K4GT3	MM2-ONT	SNP	0.982861	0.979151
CMRG	K4GT3	MM2-ONT	SNP	0.983246	0.97881
CMRG	K4GT3	MM2-ONT	SNP	0.983963	0.977845
CMRG	K4GT3	MM2-ONT	SNP	0.984521	0.977674
CMRG	K4GT3	MM2-ONT	SNP	0.985242	0.976936
CMRG	K4GT3	MM2-ONT	SNP	0.98597	0.976481
CMRG	K4GT3	MM2-ONT	SNP	0.986525	0.9758
CMRG	K4GT3	MM2-ONT	SNP	0.987017	0.974379
CMRG	K4GT3	MM2-ONT	SNP	0.988024	0.973073
CMRG	K4GT3	MM2-ONT	SNP	0.988752	0.97205
CMRG	K4GT3	MM2-ONT	SNP	0.967388	0.986025
CMRG	K4GT3	MM2-ONT	SNP	0.989827	0.970971
CMRG	K4GT3	MM2-ONT	SNP	0.990446	0.969948
CMRG	K4GT3	MM2-ONT	SNP	0.991011	0.968983
CMRG	K4GT3	MM2-ONT	SNP	0.991451	0.967051
CMRG	K4GT3	MM2-ONT	SNP	0.992249	0.965801
CMRG	K4GT3	MM2-ONT	SNP	0.992817	0.964381
CMRG	K4GT3	MM2-ONT	SNP	0.993155	0.963415
CMRG	K4GT3	MM2-ONT	SNP	0.99396	0.961995
CMRG	K4GT3	MM2-ONT	SNP	0.994535	0.960689
CMRG	K4GT3	MM2-ONT	SNP	0.995228	0.959155
CMRG	K4GT3	MM2-ONT	SNP	0.968031	0.985855
CMRG	K4GT3	MM2-ONT	SNP	0.995513	0.95728
CMRG	K4GT3	MM2-ONT	SNP	0.996328	0.954951
CMRG	K4GT3	MM2-ONT	SNP	0.996734	0.952906
CMRG	K4GT3	MM2-ONT	SNP	0.997079	0.949611
CMRG	K4GT3	MM2-ONT	SNP	0.997367	0.946657
CMRG	K4GT3	MM2-ONT	SNP	0.997716	0.942851
CMRG	K4GT3	MM2-ONT	SNP	0.998067	0.938533
CMRG	K4GT3	MM2-ONT	SNP	0.998359	0.93308
CMRG	K4GT3	MM2-ONT	SNP	0.99841	0.927115
CMRG	K4GT3	MM2-ONT	SNP	0.998705	0.919786
CMRG	K4GT3	MM2-ONT	SNP	0.968841	0.985855
CMRG	K4GT3	MM2-ONT	SNP	0.998879	0.910527
CMRG	K4GT3	MM2-ONT	SNP	0.969372	0.985627
CMRG	K4GT3	MM2-ONT	SNP	0.970122	0.985287
CMRG	K4GT3	MM2-ONT	SNP	0.970823	0.985287
CMRG	K4GT3	MM2-PB	INDEL	0.946032	0.955899
CMRG	K4GT3	MM2-PB	INDEL	0.946032	0.955899
CMRG	K4GT3	MM2-PB	INDEL	0.958333	0.95204
CMRG	K4GT3	MM2-PB	INDEL	0.95858	0.951488
CMRG	K4GT3	MM2-PB	INDEL	0.959332	0.950937
CMRG	K4GT3	MM2-PB	INDEL	0.960356	0.95011
CMRG	K4GT3	MM2-PB	INDEL	0.961102	0.949835
CMRG	K4GT3	MM2-PB	INDEL	0.961341	0.948732
CMRG	K4GT3	MM2-PB	INDEL	0.96232	0.948456
CMRG	K4GT3	MM2-PB	INDEL	0.963869	0.948181
CMRG	K4GT3	MM2-PB	INDEL	0.964635	0.947354
CMRG	K4GT3	MM2-PB	INDEL	0.96486	0.946251
CMRG	K4GT3	MM2-PB	INDEL	0.965094	0.945424
CMRG	K4GT3	MM2-PB	INDEL	0.965602	0.944873
CMRG	K4GT3	MM2-PB	INDEL	0.965782	0.942393
CMRG	K4GT3	MM2-PB	INDEL	0.966813	0.940463
CMRG	K4GT3	MM2-PB	INDEL	0.968106	0.939085
CMRG	K4GT3	MM2-PB	INDEL	0.968828	0.93688
CMRG	K4GT3	MM2-PB	INDEL	0.969848	0.936053
CMRG	K4GT3	MM2-PB	INDEL	0.970898	0.934675
CMRG	K4GT3	MM2-PB	INDEL	0.972207	0.933297
CMRG	K4GT3	MM2-PB	INDEL	0.972168	0.931918
CMRG	K4GT3	MM2-PB	INDEL	0.946282	0.955899
CMRG	K4GT3	MM2-PB	INDEL	0.974574	0.931092
CMRG	K4GT3	MM2-PB	INDEL	0.976184	0.929989
CMRG	K4GT3	MM2-PB	INDEL	0.976144	0.92806
CMRG	K4GT3	MM2-PB	INDEL	0.978298	0.926681
CMRG	K4GT3	MM2-PB	INDEL	0.979379	0.925028
CMRG	K4GT3	MM2-PB	INDEL	0.98017	0.923098
CMRG	K4GT3	MM2-PB	INDEL	0.980375	0.919239
CMRG	K4GT3	MM2-PB	INDEL	0.981704	0.916207
CMRG	K4GT3	MM2-PB	INDEL	0.982773	0.913175
CMRG	K4GT3	MM2-PB	INDEL	0.983838	0.909316
CMRG	K4GT3	MM2-PB	INDEL	0.949256	0.955072
CMRG	K4GT3	MM2-PB	INDEL	0.984058	0.905733
CMRG	K4GT3	MM2-PB	INDEL	0.984266	0.901323
CMRG	K4GT3	MM2-PB	INDEL	0.985647	0.898567
CMRG	K4GT3	MM2-PB	INDEL	0.985899	0.894983
CMRG	K4GT3	MM2-PB	INDEL	0.986399	0.889195
CMRG	K4GT3	MM2-PB	INDEL	0.986647	0.885612
CMRG	K4GT3	MM2-PB	INDEL	0.987199	0.882304
CMRG	K4GT3	MM2-PB	INDEL	0.987414	0.877343
CMRG	K4GT3	MM2-PB	INDEL	0.988242	0.872381
CMRG	K4GT3	MM2-PB	INDEL	0.988778	0.866593
CMRG	K4GT3	MM2-PB	INDEL	0.950759	0.954796
CMRG	K4GT3	MM2-PB	INDEL	0.989631	0.862734
CMRG	K4GT3	MM2-PB	INDEL	0.989868	0.856119
CMRG	K4GT3	MM2-PB	INDEL	0.990417	0.850606
CMRG	K4GT3	MM2-PB	INDEL	0.990938	0.84151
CMRG	K4GT3	MM2-PB	INDEL	0.991485	0.833793
CMRG	K4GT3	MM2-PB	INDEL	0.992038	0.826075
CMRG	K4GT3	MM2-PB	INDEL	0.992258	0.81505
CMRG	K4GT3	MM2-PB	INDEL	0.992481	0.8043
CMRG	K4GT3	MM2-PB	INDEL	0.992389	0.794101
CMRG	K4GT3	MM2-PB	INDEL	0.992958	0.784454
CMRG	K4GT3	MM2-PB	INDEL	0.952787	0.954245
CMRG	K4GT3	MM2-PB	INDEL	0.993195	0.773429
CMRG	K4GT3	MM2-PB	INDEL	0.954789	0.953418
CMRG	K4GT3	MM2-PB	INDEL	0.956557	0.952591
CMRG	K4GT3	MM2-PB	INDEL	0.957561	0.95204
CMRG	K4GT3	MM2-PB	SNP	0.965885	0.987332
CMRG	K4GT3	MM2-PB	SNP	0.965885	0.987275
CMRG	K4GT3	MM2-PB	SNP	0.971087	0.985684
CMRG	K4GT3	MM2-PB	SNP	0.971882	0.985173
CMRG	K4GT3	MM2-PB	SNP	0.97258	0.985116
CMRG	K4GT3	MM2-PB	SNP	0.973063	0.984946
CMRG	K4GT3	MM2-PB	SNP	0.973762	0.984719
CMRG	K4GT3	MM2-PB	SNP	0.974252	0.984719
CMRG	K4GT3	MM2-PB	SNP	0.975059	0.984434
CMRG	K4GT3	MM2-PB	SNP	0.975436	0.984321
CMRG	K4GT3	MM2-PB	SNP	0.976081	0.983866
CMRG	K4GT3	MM2-PB	SNP	0.97662	0.983582
CMRG	K4GT3	MM2-PB	SNP	0.977107	0.983298
CMRG	K4GT3	MM2-PB	SNP	0.977486	0.983185
CMRG	K4GT3	MM2-PB	SNP	0.978073	0.98273
CMRG	K4GT3	MM2-PB	SNP	0.978831	0.982333
CMRG	K4GT3	MM2-PB	SNP	0.979379	0.982162
CMRG	K4GT3	MM2-PB	SNP	0.979869	0.981764
CMRG	K4GT3	MM2-PB	SNP	0.980474	0.981651
CMRG	K4GT3	MM2-PB	SNP	0.980907	0.98114
CMRG	K4GT3	MM2-PB	SNP	0.981456	0.980856
CMRG	K4GT3	MM2-PB	SNP	0.982226	0.980515
CMRG	K4GT3	MM2-PB	SNP	0.965938	0.987218
CMRG	K4GT3	MM2-PB	SNP	0.983267	0.979606
CMRG	K4GT3	MM2-PB	SNP	0.983651	0.979265
CMRG	K4GT3	MM2-PB	SNP	0.984366	0.978299
CMRG	K4GT3	MM2-PB	SNP	0.984867	0.978129
CMRG	K4GT3	MM2-PB	SNP	0.985524	0.977106
CMRG	K4GT3	MM2-PB	SNP	0.986362	0.976709
CMRG	K4GT3	MM2-PB	SNP	0.986914	0.976027
CMRG	K4GT3	MM2-PB	SNP	0.987403	0.97455
CMRG	K4GT3	MM2-PB	SNP	0.988291	0.97313
CMRG	K4GT3	MM2-PB	SNP	0.989014	0.971709
CMRG	K4GT3	MM2-PB	SNP	0.966936	0.986934
CMRG	K4GT3	MM2-PB	SNP	0.990087	0.970971
CMRG	K4GT3	MM2-PB	SNP	0.990764	0.970062
CMRG	K4GT3	MM2-PB	SNP	0.991212	0.968983
CMRG	K4GT3	MM2-PB	SNP	0.991651	0.967108
CMRG	K4GT3	MM2-PB	SNP	0.992503	0.965972
CMRG	K4GT3	MM2-PB	SNP	0.993069	0.964495
CMRG	K4GT3	MM2-PB	SNP	0.993406	0.963586
CMRG	K4GT3	MM2-PB	SNP	0.994151	0.962279
CMRG	K4GT3	MM2-PB	SNP	0.994783	0.960916
CMRG	K4GT3	MM2-PB	SNP	0.995475	0.959439
CMRG	K4GT3	MM2-PB	SNP	0.967621	0.986536
CMRG	K4GT3	MM2-PB	SNP	0.995818	0.957678
CMRG	K4GT3	MM2-PB	SNP	0.996454	0.955235
CMRG	K4GT3	MM2-PB	SNP	0.996918	0.953133
CMRG	K4GT3	MM2-PB	SNP	0.997202	0.949838
CMRG	K4GT3	MM2-PB	SNP	0.99749	0.946714
CMRG	K4GT3	MM2-PB	SNP	0.997839	0.942907
CMRG	K4GT3	MM2-PB	SNP	0.998129	0.93842
CMRG	K4GT3	MM2-PB	SNP	0.998482	0.933023
CMRG	K4GT3	MM2-PB	SNP	0.998533	0.927228
CMRG	K4GT3	MM2-PB	SNP	0.998829	0.91973
CMRG	K4GT3	MM2-PB	SNP	0.968532	0.986536
CMRG	K4GT3	MM2-PB	SNP	0.999004	0.910413
CMRG	K4GT3	MM2-PB	SNP	0.969168	0.986309
CMRG	K4GT3	MM2-PB	SNP	0.97002	0.985968
CMRG	K4GT3	MM2-PB	SNP	0.970716	0.985911
CMRG	K4GT3	PBMM2	INDEL	0.938176	0.953969
CMRG	K4GT3	PBMM2	INDEL	0.938176	0.953969
CMRG	K4GT3	PBMM2	INDEL	0.951494	0.949835
CMRG	K4GT3	PBMM2	INDEL	0.951719	0.949283
CMRG	K4GT3	PBMM2	INDEL	0.952181	0.948456
CMRG	K4GT3	PBMM2	INDEL	0.953409	0.947905
CMRG	K4GT3	PBMM2	INDEL	0.954366	0.94763
CMRG	K4GT3	PBMM2	INDEL	0.955098	0.947078
CMRG	K4GT3	PBMM2	INDEL	0.956291	0.946527
CMRG	K4GT3	PBMM2	INDEL	0.957791	0.946251
CMRG	K4GT3	PBMM2	INDEL	0.958777	0.9457
CMRG	K4GT3	PBMM2	INDEL	0.958977	0.944598
CMRG	K4GT3	PBMM2	INDEL	0.959189	0.943771
CMRG	K4GT3	PBMM2	INDEL	0.959647	0.943495
CMRG	K4GT3	PBMM2	INDEL	0.959796	0.941014
CMRG	K4GT3	PBMM2	INDEL	0.961032	0.939085
CMRG	K4GT3	PBMM2	INDEL	0.962524	0.937982
CMRG	K4GT3	PBMM2	INDEL	0.964005	0.935777
CMRG	K4GT3	PBMM2	INDEL	0.965255	0.93495
CMRG	K4GT3	PBMM2	INDEL	0.967847	0.933572
CMRG	K4GT3	PBMM2	INDEL	0.969374	0.932194
CMRG	K4GT3	PBMM2	INDEL	0.969298	0.931092
CMRG	K4GT3	PBMM2	INDEL	0.93816	0.953969
CMRG	K4GT3	PBMM2	INDEL	0.971657	0.929989
CMRG	K4GT3	PBMM2	INDEL	0.97351	0.928611
CMRG	K4GT3	PBMM2	INDEL	0.973451	0.927233
CMRG	K4GT3	PBMM2	INDEL	0.975562	0.925303
CMRG	K4GT3	PBMM2	INDEL	0.976608	0.923925
CMRG	K4GT3	PBMM2	INDEL	0.977647	0.921996
CMRG	K4GT3	PBMM2	INDEL	0.977828	0.918412
CMRG	K4GT3	PBMM2	INDEL	0.978567	0.91538
CMRG	K4GT3	PBMM2	INDEL	0.980176	0.913175
CMRG	K4GT3	PBMM2	INDEL	0.982051	0.910143
CMRG	K4GT3	PBMM2	INDEL	0.941527	0.953142
CMRG	K4GT3	PBMM2	INDEL	0.982537	0.90656
CMRG	K4GT3	PBMM2	INDEL	0.982729	0.901874
CMRG	K4GT3	PBMM2	INDEL	0.984664	0.899394
CMRG	K4GT3	PBMM2	INDEL	0.985187	0.896086
CMRG	K4GT3	PBMM2	INDEL	0.985664	0.889195
CMRG	K4GT3	PBMM2	INDEL	0.985891	0.885888
CMRG	K4GT3	PBMM2	INDEL	0.986431	0.882856
CMRG	K4GT3	PBMM2	INDEL	0.986928	0.877067
CMRG	K4GT3	PBMM2	INDEL	0.987743	0.872106
CMRG	K4GT3	PBMM2	INDEL	0.988257	0.866869
CMRG	K4GT3	PBMM2	INDEL	0.943465	0.953142
CMRG	K4GT3	PBMM2	INDEL	0.989098	0.862459
CMRG	K4GT3	PBMM2	INDEL	0.989326	0.85667
CMRG	K4GT3	PBMM2	INDEL	0.989862	0.851709
CMRG	K4GT3	PBMM2	INDEL	0.990376	0.842337
CMRG	K4GT3	PBMM2	INDEL	0.99092	0.834895
CMRG	K4GT3	PBMM2	INDEL	0.991458	0.827729
CMRG	K4GT3	PBMM2	INDEL	0.991664	0.816428
CMRG	K4GT3	PBMM2	INDEL	0.991875	0.805954
CMRG	K4GT3	PBMM2	INDEL	0.991774	0.79548
CMRG	K4GT3	PBMM2	INDEL	0.992328	0.785557
CMRG	K4GT3	PBMM2	INDEL	0.945658	0.952867
CMRG	K4GT3	PBMM2	INDEL	0.99255	0.774256
CMRG	K4GT3	PBMM2	INDEL	0.9473	0.950937
CMRG	K4GT3	PBMM2	INDEL	0.949516	0.950386
CMRG	K4GT3	PBMM2	INDEL	0.950747	0.949835
CMRG	K4GT3	PBMM2	SNP	0.964647	0.98648
CMRG	K4GT3	PBMM2	SNP	0.964647	0.986423
CMRG	K4GT3	PBMM2	SNP	0.970134	0.985116
CMRG	K4GT3	PBMM2	SNP	0.970887	0.984832
CMRG	K4GT3	PBMM2	SNP	0.971371	0.984832
CMRG	K4GT3	PBMM2	SNP	0.971963	0.984719
CMRG	K4GT3	PBMM2	SNP	0.9725	0.984434
CMRG	K4GT3	PBMM2	SNP	0.972935	0.984378
CMRG	K4GT3	PBMM2	SNP	0.973689	0.984094
CMRG	K4GT3	PBMM2	SNP	0.974122	0.98398
CMRG	K4GT3	PBMM2	SNP	0.974603	0.983526
CMRG	K4GT3	PBMM2	SNP	0.975034	0.983241
CMRG	K4GT3	PBMM2	SNP	0.975576	0.983014
CMRG	K4GT3	PBMM2	SNP	0.975792	0.98273
CMRG	K4GT3	PBMM2	SNP	0.976602	0.982389
CMRG	K4GT3	PBMM2	SNP	0.977302	0.981935
CMRG	K4GT3	PBMM2	SNP	0.977739	0.981708
CMRG	K4GT3	PBMM2	SNP	0.978288	0.981424
CMRG	K4GT3	PBMM2	SNP	0.978949	0.981253
CMRG	K4GT3	PBMM2	SNP	0.980044	0.980856
CMRG	K4GT3	PBMM2	SNP	0.980595	0.980628
CMRG	K4GT3	PBMM2	SNP	0.981367	0.980287
CMRG	K4GT3	PBMM2	SNP	0.964701	0.986423
CMRG	K4GT3	PBMM2	SNP	0.982298	0.979379
CMRG	K4GT3	PBMM2	SNP	0.982905	0.979094
CMRG	K4GT3	PBMM2	SNP	0.983674	0.978186
CMRG	K4GT3	PBMM2	SNP	0.984231	0.977845
CMRG	K4GT3	PBMM2	SNP	0.984832	0.976879
CMRG	K4GT3	PBMM2	SNP	0.985613	0.976368
CMRG	K4GT3	PBMM2	SNP	0.986166	0.975572
CMRG	K4GT3	PBMM2	SNP	0.986658	0.974436
CMRG	K4GT3	PBMM2	SNP	0.987604	0.973186
CMRG	K4GT3	PBMM2	SNP	0.988387	0.972164
CMRG	K4GT3	PBMM2	SNP	0.966244	0.986139
CMRG	K4GT3	PBMM2	SNP	0.989402	0.971312
CMRG	K4GT3	PBMM2	SNP	0.990132	0.970232
CMRG	K4GT3	PBMM2	SNP	0.990577	0.969096
CMRG	K4GT3	PBMM2	SNP	0.991117	0.967165
CMRG	K4GT3	PBMM2	SNP	0.991912	0.965972
CMRG	K4GT3	PBMM2	SNP	0.992479	0.964608
CMRG	K4GT3	PBMM2	SNP	0.992819	0.963699
CMRG	K4GT3	PBMM2	SNP	0.993562	0.962222
CMRG	K4GT3	PBMM2	SNP	0.994253	0.9612
CMRG	K4GT3	PBMM2	SNP	0.994885	0.959609
CMRG	K4GT3	PBMM2	SNP	0.966877	0.985855
CMRG	K4GT3	PBMM2	SNP	0.995226	0.957621
CMRG	K4GT3	PBMM2	SNP	0.99598	0.955235
CMRG	K4GT3	PBMM2	SNP	0.996503	0.95319
CMRG	K4GT3	PBMM2	SNP	0.996964	0.949838
CMRG	K4GT3	PBMM2	SNP	0.997251	0.947054
CMRG	K4GT3	PBMM2	SNP	0.997599	0.943248
CMRG	K4GT3	PBMM2	SNP	0.997889	0.938988
CMRG	K4GT3	PBMM2	SNP	0.998301	0.933704
CMRG	K4GT3	PBMM2	SNP	0.998351	0.928137
CMRG	K4GT3	PBMM2	SNP	0.998645	0.920639
CMRG	K4GT3	PBMM2	SNP	0.96779	0.985855
CMRG	K4GT3	PBMM2	SNP	0.998818	0.911492
CMRG	K4GT3	PBMM2	SNP	0.968429	0.985571
CMRG	K4GT3	PBMM2	SNP	0.96912	0.985343
CMRG	K4GT3	PBMM2	SNP	0.969872	0.985343

## Sheet: 3b
DATASET	SUBMISSION	REPRESENTATION	VARIANT_TYPE	PRECISION	RECALL
CMRG	K4GT3	ORIGINAL	INDEL	0.952369	0.966097
CMRG	K4GT3	ORIGINAL	INDEL	0.952369	0.966097
CMRG	K4GT3	ORIGINAL	INDEL	0.960591	0.962514
CMRG	K4GT3	ORIGINAL	INDEL	0.961069	0.961963
CMRG	K4GT3	ORIGINAL	INDEL	0.961538	0.961136
CMRG	K4GT3	ORIGINAL	INDEL	0.961769	0.960309
CMRG	K4GT3	ORIGINAL	INDEL	0.962259	0.960033
CMRG	K4GT3	ORIGINAL	INDEL	0.9625	0.959482
CMRG	K4GT3	ORIGINAL	INDEL	0.962741	0.959482
CMRG	K4GT3	ORIGINAL	INDEL	0.963475	0.959482
CMRG	K4GT3	ORIGINAL	INDEL	0.964724	0.959206
CMRG	K4GT3	ORIGINAL	INDEL	0.964976	0.958931
CMRG	K4GT3	ORIGINAL	INDEL	0.965463	0.958379
CMRG	K4GT3	ORIGINAL	INDEL	0.965689	0.957552
CMRG	K4GT3	ORIGINAL	INDEL	0.966159	0.95645
CMRG	K4GT3	ORIGINAL	INDEL	0.966159	0.956174
CMRG	K4GT3	ORIGINAL	INDEL	0.966903	0.955899
CMRG	K4GT3	ORIGINAL	INDEL	0.967403	0.955072
CMRG	K4GT3	ORIGINAL	INDEL	0.967386	0.95452
CMRG	K4GT3	ORIGINAL	INDEL	0.968379	0.953418
CMRG	K4GT3	ORIGINAL	INDEL	0.969625	0.952591
CMRG	K4GT3	ORIGINAL	INDEL	0.969577	0.95204
CMRG	K4GT3	ORIGINAL	INDEL	0.970042	0.95011
CMRG	K4GT3	ORIGINAL	INDEL	0.97026	0.949283
CMRG	K4GT3	ORIGINAL	INDEL	0.971269	0.948732
CMRG	K4GT3	ORIGINAL	INDEL	0.971741	0.947905
CMRG	K4GT3	ORIGINAL	INDEL	0.971978	0.947078
CMRG	K4GT3	ORIGINAL	INDEL	0.972987	0.946527
CMRG	K4GT3	ORIGINAL	INDEL	0.973219	0.9457
CMRG	K4GT3	ORIGINAL	INDEL	0.973705	0.944873
CMRG	K4GT3	ORIGINAL	INDEL	0.952613	0.966097
CMRG	K4GT3	ORIGINAL	INDEL	0.954067	0.965821
CMRG	K4GT3	ORIGINAL	INDEL	0.97396	0.944046
CMRG	K4GT3	ORIGINAL	INDEL	0.974462	0.943495
CMRG	K4GT3	ORIGINAL	INDEL	0.974442	0.943219
CMRG	K4GT3	ORIGINAL	INDEL	0.974677	0.942117
CMRG	K4GT3	ORIGINAL	INDEL	0.975682	0.940739
CMRG	K4GT3	ORIGINAL	INDEL	0.976713	0.938809
CMRG	K4GT3	ORIGINAL	INDEL	0.976959	0.937707
CMRG	K4GT3	ORIGINAL	INDEL	0.977421	0.935777
CMRG	K4GT3	ORIGINAL	INDEL	0.978184	0.934675
CMRG	K4GT3	ORIGINAL	INDEL	0.978927	0.932745
CMRG	K4GT3	ORIGINAL	INDEL	0.97915	0.930816
CMRG	K4GT3	ORIGINAL	INDEL	0.980193	0.929713
CMRG	K4GT3	ORIGINAL	INDEL	0.980716	0.929162
CMRG	K4GT3	ORIGINAL	INDEL	0.981492	0.926681
CMRG	K4GT3	ORIGINAL	INDEL	0.982252	0.924752
CMRG	K4GT3	ORIGINAL	INDEL	0.98273	0.920893
CMRG	K4GT3	ORIGINAL	INDEL	0.955527	0.965546
CMRG	K4GT3	ORIGINAL	INDEL	0.982951	0.918688
CMRG	K4GT3	ORIGINAL	INDEL	0.983446	0.916207
CMRG	K4GT3	ORIGINAL	INDEL	0.984239	0.915105
CMRG	K4GT3	ORIGINAL	INDEL	0.985032	0.9129
CMRG	K4GT3	ORIGINAL	INDEL	0.984999	0.91097
CMRG	K4GT3	ORIGINAL	INDEL	0.985236	0.908214
CMRG	K4GT3	ORIGINAL	INDEL	0.985474	0.905182
CMRG	K4GT3	ORIGINAL	INDEL	0.985996	0.902977
CMRG	K4GT3	ORIGINAL	INDEL	0.986239	0.899669
CMRG	K4GT3	ORIGINAL	INDEL	0.986763	0.896913
CMRG	K4GT3	ORIGINAL	INDEL	0.986721	0.893881
CMRG	K4GT3	ORIGINAL	INDEL	0.987239	0.890849
CMRG	K4GT3	ORIGINAL	INDEL	0.987489	0.887541
CMRG	K4GT3	ORIGINAL	INDEL	0.988022	0.884509
CMRG	K4GT3	ORIGINAL	INDEL	0.988546	0.880099
CMRG	K4GT3	ORIGINAL	INDEL	0.989098	0.87817
CMRG	K4GT3	ORIGINAL	INDEL	0.95575	0.964994
CMRG	K4GT3	ORIGINAL	INDEL	0.956477	0.964994
CMRG	K4GT3	ORIGINAL	INDEL	0.990211	0.873484
CMRG	K4GT3	ORIGINAL	INDEL	0.990782	0.87183
CMRG	K4GT3	ORIGINAL	INDEL	0.991045	0.868247
CMRG	K4GT3	ORIGINAL	INDEL	0.991302	0.864388
CMRG	K4GT3	ORIGINAL	INDEL	0.992157	0.860529
CMRG	K4GT3	ORIGINAL	INDEL	0.992413	0.854741
CMRG	K4GT3	ORIGINAL	INDEL	0.992678	0.850882
CMRG	K4GT3	ORIGINAL	INDEL	0.992936	0.845921
CMRG	K4GT3	ORIGINAL	INDEL	0.993529	0.843716
CMRG	K4GT3	ORIGINAL	INDEL	0.99345	0.833517
CMRG	K4GT3	ORIGINAL	INDEL	0.993398	0.827178
CMRG	K4GT3	ORIGINAL	INDEL	0.993671	0.821114
CMRG	K4GT3	ORIGINAL	INDEL	0.993633	0.815877
CMRG	K4GT3	ORIGINAL	INDEL	0.993906	0.810088
CMRG	K4GT3	ORIGINAL	INDEL	0.994171	0.803473
CMRG	K4GT3	ORIGINAL	INDEL	0.994446	0.796582
CMRG	K4GT3	ORIGINAL	INDEL	0.957463	0.964994
CMRG	K4GT3	ORIGINAL	INDEL	0.994719	0.789691
CMRG	K4GT3	ORIGINAL	INDEL	0.995326	0.780871
CMRG	K4GT3	ORIGINAL	INDEL	0.995928	0.769846
CMRG	K4GT3	ORIGINAL	INDEL	0.995882	0.760474
CMRG	K4GT3	ORIGINAL	INDEL	0.995825	0.748897
CMRG	K4GT3	ORIGINAL	INDEL	0.99609	0.733186
CMRG	K4GT3	ORIGINAL	INDEL	0.996027	0.72161
CMRG	K4GT3	ORIGINAL	INDEL	0.995969	0.71086
CMRG	K4GT3	ORIGINAL	INDEL	0.99588	0.695424
CMRG	K4GT3	ORIGINAL	INDEL	0.995779	0.67806
CMRG	K4GT3	ORIGINAL	INDEL	0.995678	0.660695
CMRG	K4GT3	ORIGINAL	INDEL	0.995556	0.643054
CMRG	K4GT3	ORIGINAL	INDEL	0.996279	0.628721
CMRG	K4GT3	ORIGINAL	INDEL	0.996523	0.597299
CMRG	K4GT3	ORIGINAL	INDEL	0.996438	0.582139
CMRG	K4GT3	ORIGINAL	INDEL	0.99635	0.567806
CMRG	K4GT3	ORIGINAL	INDEL	0.997077	0.529768
CMRG	K4GT3	ORIGINAL	INDEL	0.95843	0.964719
CMRG	K4GT3	ORIGINAL	INDEL	0.996954	0.507993
CMRG	K4GT3	ORIGINAL	INDEL	0.997336	0.482359
CMRG	K4GT3	ORIGINAL	INDEL	0.997759	0.458379
CMRG	K4GT3	ORIGINAL	INDEL	0.998239	0.43688
CMRG	K4GT3	ORIGINAL	INDEL	0.998146	0.414278
CMRG	K4GT3	ORIGINAL	INDEL	0.998082	0.399669
CMRG	K4GT3	ORIGINAL	INDEL	0.998044	0.391951
CMRG	K4GT3	ORIGINAL	INDEL	0.997997	0.381753
CMRG	K4GT3	ORIGINAL	INDEL	0.997967	0.37624
CMRG	K4GT3	ORIGINAL	INDEL	0.997938	0.371003
CMRG	K4GT3	ORIGINAL	INDEL	0.99792	0.367971
CMRG	K4GT3	ORIGINAL	INDEL	0.997896	0.363837
CMRG	K4GT3	ORIGINAL	INDEL	0.997866	0.3586
CMRG	K4GT3	ORIGINAL	INDEL	0.997835	0.354465
CMRG	K4GT3	ORIGINAL	INDEL	0.999271	0.350882
CMRG	K4GT3	ORIGINAL	INDEL	0.999266	0.348677
CMRG	K4GT3	ORIGINAL	INDEL	0.959411	0.964168
CMRG	K4GT3	ORIGINAL	INDEL	0.959627	0.963341
CMRG	K4GT3	ORIGINAL	INDEL	0.999259	0.346196
CMRG	K4GT3	ORIGINAL	INDEL	0.999256	0.344818
CMRG	K4GT3	ORIGINAL	INDEL	0.999251	0.343164
CMRG	K4GT3	ORIGINAL	INDEL	0.999249	0.342062
CMRG	K4GT3	ORIGINAL	INDEL	0.999244	0.340132
CMRG	K4GT3	ORIGINAL	INDEL	0.99924	0.33903
CMRG	K4GT3	ORIGINAL	INDEL	0.999236	0.337652
CMRG	K4GT3	ORIGINAL	INDEL	0.999233	0.336549
CMRG	K4GT3	ORIGINAL	INDEL	0.99923	0.335447
CMRG	K4GT3	ORIGINAL	INDEL	0.999224	0.333793
CMRG	K4GT3	ORIGINAL	INDEL	0.999221	0.33269
CMRG	K4GT3	ORIGINAL	INDEL	0.999218	0.331863
CMRG	K4GT3	ORIGINAL	INDEL	0.960601	0.963065
CMRG	K4GT3	ORIGINAL	INDEL	0.999217	0.331312
CMRG	K4GT3	ORIGINAL	INDEL	0.999214	0.330485
CMRG	K4GT3	ORIGINAL	INDEL	0.999214	0.330209
CMRG	K4GT3	ORIGINAL	INDEL	0.999211	0.329934
CMRG	K4GT3	ORIGINAL	INDEL	0.99921	0.329383
CMRG	K4GT3	ORIGINAL	SNP	0.966982	0.988184
CMRG	K4GT3	ORIGINAL	SNP	0.966982	0.988184
CMRG	K4GT3	ORIGINAL	SNP	0.971107	0.987616
CMRG	K4GT3	ORIGINAL	SNP	0.97154	0.987559
CMRG	K4GT3	ORIGINAL	SNP	0.97197	0.987445
CMRG	K4GT3	ORIGINAL	SNP	0.972185	0.987389
CMRG	K4GT3	ORIGINAL	SNP	0.972455	0.987275
CMRG	K4GT3	ORIGINAL	SNP	0.97267	0.987218
CMRG	K4GT3	ORIGINAL	SNP	0.972993	0.987104
CMRG	K4GT3	ORIGINAL	SNP	0.973589	0.987104
CMRG	K4GT3	ORIGINAL	SNP	0.973799	0.986934
CMRG	K4GT3	ORIGINAL	SNP	0.974176	0.98682
CMRG	K4GT3	ORIGINAL	SNP	0.974445	0.98682
CMRG	K4GT3	ORIGINAL	SNP	0.974769	0.98665
CMRG	K4GT3	ORIGINAL	SNP	0.975088	0.986423
CMRG	K4GT3	ORIGINAL	SNP	0.975412	0.986252
CMRG	K4GT3	ORIGINAL	SNP	0.975574	0.986196
CMRG	K4GT3	ORIGINAL	SNP	0.975956	0.986139
CMRG	K4GT3	ORIGINAL	SNP	0.976228	0.986082
CMRG	K4GT3	ORIGINAL	SNP	0.976547	0.985798
CMRG	K4GT3	ORIGINAL	SNP	0.976819	0.985684
CMRG	K4GT3	ORIGINAL	SNP	0.977201	0.985684
CMRG	K4GT3	ORIGINAL	SNP	0.977689	0.9854
CMRG	K4GT3	ORIGINAL	SNP	0.977853	0.98523
CMRG	K4GT3	ORIGINAL	SNP	0.978236	0.985116
CMRG	K4GT3	ORIGINAL	SNP	0.978728	0.984946
CMRG	K4GT3	ORIGINAL	SNP	0.979112	0.984775
CMRG	K4GT3	ORIGINAL	SNP	0.979439	0.984491
CMRG	K4GT3	ORIGINAL	SNP	0.979877	0.984378
CMRG	K4GT3	ORIGINAL	SNP	0.980151	0.984264
CMRG	K4GT3	ORIGINAL	SNP	0.980425	0.98415
CMRG	K4GT3	ORIGINAL	SNP	0.980975	0.984094
CMRG	K4GT3	ORIGINAL	SNP	0.981357	0.983696
CMRG	K4GT3	ORIGINAL	SNP	0.967036	0.988184
CMRG	K4GT3	ORIGINAL	SNP	0.967515	0.98807
CMRG	K4GT3	ORIGINAL	SNP	0.981799	0.983639
CMRG	K4GT3	ORIGINAL	SNP	0.981909	0.983526
CMRG	K4GT3	ORIGINAL	SNP	0.982401	0.983185
CMRG	K4GT3	ORIGINAL	SNP	0.983062	0.982844
CMRG	K4GT3	ORIGINAL	SNP	0.983446	0.982446
CMRG	K4GT3	ORIGINAL	SNP	0.983779	0.982333
CMRG	K4GT3	ORIGINAL	SNP	0.984106	0.981935
CMRG	K4GT3	ORIGINAL	SNP	0.984663	0.981764
CMRG	K4GT3	ORIGINAL	SNP	0.985329	0.98131
CMRG	K4GT3	ORIGINAL	SNP	0.985714	0.980856
CMRG	K4GT3	ORIGINAL	SNP	0.985932	0.980401
CMRG	K4GT3	ORIGINAL	SNP	0.986316	0.979833
CMRG	K4GT3	ORIGINAL	SNP	0.986817	0.979379
CMRG	K4GT3	ORIGINAL	SNP	0.987377	0.979151
CMRG	K4GT3	ORIGINAL	SNP	0.987825	0.97881
CMRG	K4GT3	ORIGINAL	SNP	0.987988	0.978242
CMRG	K4GT3	ORIGINAL	SNP	0.98872	0.977788
CMRG	K4GT3	ORIGINAL	SNP	0.967835	0.987957
CMRG	K4GT3	ORIGINAL	SNP	0.967939	0.9879
CMRG	K4GT3	ORIGINAL	SNP	0.989168	0.97739
CMRG	K4GT3	ORIGINAL	SNP	0.9895	0.976481
CMRG	K4GT3	ORIGINAL	SNP	0.989893	0.975913
CMRG	K4GT3	ORIGINAL	SNP	0.990285	0.975459
CMRG	K4GT3	ORIGINAL	SNP	0.990506	0.974891
CMRG	K4GT3	ORIGINAL	SNP	0.991127	0.974266
CMRG	K4GT3	ORIGINAL	SNP	0.991864	0.973527
CMRG	K4GT3	ORIGINAL	SNP	0.99203	0.972846
CMRG	K4GT3	ORIGINAL	SNP	0.992139	0.972107
CMRG	K4GT3	ORIGINAL	SNP	0.992479	0.971653
CMRG	K4GT3	ORIGINAL	SNP	0.992871	0.970744
CMRG	K4GT3	ORIGINAL	SNP	0.993212	0.970289
CMRG	K4GT3	ORIGINAL	SNP	0.993668	0.969551
CMRG	K4GT3	ORIGINAL	SNP	0.994067	0.968642
CMRG	K4GT3	ORIGINAL	SNP	0.99435	0.96779
CMRG	K4GT3	ORIGINAL	SNP	0.99446	0.966767
CMRG	K4GT3	ORIGINAL	SNP	0.968368	0.9879
CMRG	K4GT3	ORIGINAL	SNP	0.994801	0.96546
CMRG	K4GT3	ORIGINAL	SNP	0.995318	0.964211
CMRG	K4GT3	ORIGINAL	SNP	0.995601	0.962563
CMRG	K4GT3	ORIGINAL	SNP	0.995887	0.961143
CMRG	K4GT3	ORIGINAL	SNP	0.996291	0.959552
CMRG	K4GT3	ORIGINAL	SNP	0.99652	0.957962
CMRG	K4GT3	ORIGINAL	SNP	0.996689	0.956201
CMRG	K4GT3	ORIGINAL	SNP	0.996919	0.954099
CMRG	K4GT3	ORIGINAL	SNP	0.997089	0.95211
CMRG	K4GT3	ORIGINAL	SNP	0.997319	0.949781
CMRG	K4GT3	ORIGINAL	SNP	0.99749	0.946998
CMRG	K4GT3	ORIGINAL	SNP	0.997843	0.944725
CMRG	K4GT3	ORIGINAL	SNP	0.998014	0.941033
CMRG	K4GT3	ORIGINAL	SNP	0.998126	0.937056
CMRG	K4GT3	ORIGINAL	SNP	0.998239	0.932739
CMRG	K4GT3	ORIGINAL	SNP	0.998413	0.928308
CMRG	K4GT3	ORIGINAL	SNP	0.998465	0.923365
CMRG	K4GT3	ORIGINAL	SNP	0.968799	0.9879
CMRG	K4GT3	ORIGINAL	SNP	0.969226	0.987729
CMRG	K4GT3	ORIGINAL	SNP	0.998639	0.916605
CMRG	K4GT3	ORIGINAL	SNP	0.99869	0.909277
CMRG	K4GT3	ORIGINAL	SNP	0.998803	0.900358
CMRG	K4GT3	ORIGINAL	SNP	0.998849	0.887065
CMRG	K4GT3	ORIGINAL	SNP	0.999219	0.871613
CMRG	K4GT3	ORIGINAL	SNP	0.99947	0.856218
CMRG	K4GT3	ORIGINAL	SNP	0.999526	0.838096
CMRG	K4GT3	ORIGINAL	SNP	0.999582	0.815316
CMRG	K4GT3	ORIGINAL	SNP	0.999567	0.787423
CMRG	K4GT3	ORIGINAL	SNP	0.999622	0.751349
CMRG	K4GT3	ORIGINAL	SNP	0.999605	0.719025
CMRG	K4GT3	ORIGINAL	SNP	0.999672	0.693177
CMRG	K4GT3	ORIGINAL	SNP	0.99983	0.668238
CMRG	K4GT3	ORIGINAL	SNP	0.999821	0.633812
CMRG	K4GT3	ORIGINAL	SNP	0.999814	0.611032
CMRG	K4GT3	ORIGINAL	SNP	0.999902	0.578651
CMRG	K4GT3	ORIGINAL	SNP	0.999896	0.545589
CMRG	K4GT3	ORIGINAL	SNP	0.969492	0.987673
CMRG	K4GT3	ORIGINAL	SNP	0.969761	0.987673
CMRG	K4GT3	ORIGINAL	SNP	0.999889	0.513208
CMRG	K4GT3	ORIGINAL	SNP	1	0.482304
CMRG	K4GT3	ORIGINAL	SNP	1	0.45799
CMRG	K4GT3	ORIGINAL	SNP	1	0.434528
CMRG	K4GT3	ORIGINAL	SNP	1	0.419304
CMRG	K4GT3	ORIGINAL	SNP	1	0.406806
CMRG	K4GT3	ORIGINAL	SNP	1	0.40067
CMRG	K4GT3	ORIGINAL	SNP	1	0.396296
CMRG	K4GT3	ORIGINAL	SNP	1	0.393797
CMRG	K4GT3	ORIGINAL	SNP	1	0.391524
CMRG	K4GT3	ORIGINAL	SNP	1	0.389536
CMRG	K4GT3	ORIGINAL	SNP	1	0.38715
CMRG	K4GT3	ORIGINAL	SNP	1	0.385389
CMRG	K4GT3	ORIGINAL	SNP	1	0.384196
CMRG	K4GT3	ORIGINAL	SNP	1	0.38306
CMRG	K4GT3	ORIGINAL	SNP	1	0.38181
CMRG	K4GT3	ORIGINAL	SNP	0.970354	0.987673
CMRG	K4GT3	ORIGINAL	SNP	1	0.380901
CMRG	K4GT3	ORIGINAL	SNP	1	0.380049
CMRG	K4GT3	ORIGINAL	SNP	1	0.379424
CMRG	K4GT3	ORIGINAL	SNP	1	0.378685
CMRG	K4GT3	ORIGINAL	SNP	1	0.377947
CMRG	K4GT3	ORIGINAL	SNP	1	0.377265
CMRG	K4GT3	ORIGINAL	SNP	1	0.376754
CMRG	K4GT3	ORIGINAL	SNP	1	0.37647
CMRG	K4GT3	ORIGINAL	SNP	1	0.376129
CMRG	K4GT3	ORIGINAL	SNP	1	0.375959
CMRG	K4GT3	ORIGINAL	SNP	1	0.375675
CMRG	K4GT3	ORIGINAL	SNP	1	0.375504
CMRG	K4GT3	ORIGINAL	SNP	1	0.375107
CMRG	K4GT3	ORIGINAL	SNP	1	0.375107
CMRG	K4GT3	ORIGINAL	SNP	0.97057	0.987673
CMRG	K4GT3	ORIGINAL	SNP	0.970731	0.987616
CMRG	K4GT3	ORIGINAL	SNP	1	0.374993
CMRG	K4GT3	ORIGINAL	SNP	1	0.374936
CMRG	K4GT3	ORIGINAL	SNP	1	0.374936
CMRG	K4GT3	ORIGINAL	SNP	1	0.374766
CMRG	K4GT3	ORIGINAL	SNP	1	0.374766
CMRG	K4GT3	ORIGINAL	SNP	1	0.374652
CMRG	K4GT3	A	INDEL	0.960357	0.946803
CMRG	K4GT3	A	INDEL	0.960357	0.946527
CMRG	K4GT3	A	INDEL	0.967028	0.942117
CMRG	K4GT3	A	INDEL	0.967599	0.941841
CMRG	K4GT3	A	INDEL	0.968301	0.941014
CMRG	K4GT3	A	INDEL	0.969181	0.940739
CMRG	K4GT3	A	INDEL	0.969805	0.940463
CMRG	K4GT3	A	INDEL	0.970334	0.939912
CMRG	K4GT3	A	INDEL	0.970628	0.939361
CMRG	K4GT3	A	INDEL	0.971208	0.938809
CMRG	K4GT3	A	INDEL	0.971554	0.938534
CMRG	K4GT3	A	INDEL	0.972258	0.937431
CMRG	K4GT3	A	INDEL	0.972686	0.936604
CMRG	K4GT3	A	INDEL	0.972907	0.936329
CMRG	K4GT3	A	INDEL	0.9735	0.934399
CMRG	K4GT3	A	INDEL	0.974384	0.93247
CMRG	K4GT3	A	INDEL	0.974967	0.931643
CMRG	K4GT3	A	INDEL	0.975727	0.929713
CMRG	K4GT3	A	INDEL	0.976416	0.928611
CMRG	K4GT3	A	INDEL	0.977071	0.926406
CMRG	K4GT3	A	INDEL	0.97766	0.924752
CMRG	K4GT3	A	INDEL	0.978324	0.923374
CMRG	K4GT3	A	INDEL	0.960382	0.946527
CMRG	K4GT3	A	INDEL	0.979288	0.922547
CMRG	K4GT3	A	INDEL	0.97993	0.921444
CMRG	K4GT3	A	INDEL	0.980721	0.920066
CMRG	K4GT3	A	INDEL	0.981367	0.918412
CMRG	K4GT3	A	INDEL	0.982714	0.917034
CMRG	K4GT3	A	INDEL	0.983596	0.91538
CMRG	K4GT3	A	INDEL	0.984132	0.911797
CMRG	K4GT3	A	INDEL	0.984611	0.90849
CMRG	K4GT3	A	INDEL	0.985945	0.906836
CMRG	K4GT3	A	INDEL	0.986618	0.902977
CMRG	K4GT3	A	INDEL	0.962179	0.9457
CMRG	K4GT3	A	INDEL	0.987428	0.899394
CMRG	K4GT3	A	INDEL	0.988129	0.894983
CMRG	K4GT3	A	INDEL	0.988729	0.892227
CMRG	K4GT3	A	INDEL	0.989299	0.889195
CMRG	K4GT3	A	INDEL	0.990357	0.883407
CMRG	K4GT3	A	INDEL	0.990749	0.879824
CMRG	K4GT3	A	INDEL	0.991144	0.876792
CMRG	K4GT3	A	INDEL	0.991807	0.871279
CMRG	K4GT3	A	INDEL	0.992527	0.866318
CMRG	K4GT3	A	INDEL	0.993222	0.861356
CMRG	K4GT3	A	INDEL	0.963071	0.945424
CMRG	K4GT3	A	INDEL	0.993453	0.856395
CMRG	K4GT3	A	INDEL	0.994368	0.850882
CMRG	K4GT3	A	INDEL	0.994742	0.845645
CMRG	K4GT3	A	INDEL	0.995083	0.836825
CMRG	K4GT3	A	INDEL	0.99534	0.828831
CMRG	K4GT3	A	INDEL	0.995655	0.82194
CMRG	K4GT3	A	INDEL	0.995971	0.811191
CMRG	K4GT3	A	INDEL	0.996259	0.800992
CMRG	K4GT3	A	INDEL	0.996234	0.791069
CMRG	K4GT3	A	INDEL	0.996577	0.781422
CMRG	K4GT3	A	INDEL	0.964366	0.945424
CMRG	K4GT3	A	INDEL	0.996921	0.771224
CMRG	K4GT3	A	INDEL	0.964975	0.943219
CMRG	K4GT3	A	INDEL	0.96576	0.942668
CMRG	K4GT3	A	INDEL	0.96646	0.942117
CMRG	K4GT3	A	SNP	1	0.980571
CMRG	K4GT3	A	SNP	1	0.980515
CMRG	K4GT3	A	SNP	1	0.97881
CMRG	K4GT3	A	SNP	1	0.978526
CMRG	K4GT3	A	SNP	1	0.97847
CMRG	K4GT3	A	SNP	1	0.978242
CMRG	K4GT3	A	SNP	1	0.977958
CMRG	K4GT3	A	SNP	1	0.977845
CMRG	K4GT3	A	SNP	1	0.97739
CMRG	K4GT3	A	SNP	1	0.977106
CMRG	K4GT3	A	SNP	1	0.976936
CMRG	K4GT3	A	SNP	1	0.976652
CMRG	K4GT3	A	SNP	1	0.976254
CMRG	K4GT3	A	SNP	1	0.975686
CMRG	K4GT3	A	SNP	1	0.975516
CMRG	K4GT3	A	SNP	1	0.975231
CMRG	K4GT3	A	SNP	1	0.975118
CMRG	K4GT3	A	SNP	1	0.974607
CMRG	K4GT3	A	SNP	1	0.97455
CMRG	K4GT3	A	SNP	1	0.974323
CMRG	K4GT3	A	SNP	1	0.980458
CMRG	K4GT3	A	SNP	1	0.973186
CMRG	K4GT3	A	SNP	1	0.972902
CMRG	K4GT3	A	SNP	1	0.97205
CMRG	K4GT3	A	SNP	1	0.97188
CMRG	K4GT3	A	SNP	1	0.971028
CMRG	K4GT3	A	SNP	1	0.97046
CMRG	K4GT3	A	SNP	1	0.969835
CMRG	K4GT3	A	SNP	1	0.968699
CMRG	K4GT3	A	SNP	1	0.96779
CMRG	K4GT3	A	SNP	1	0.96671
CMRG	K4GT3	A	SNP	1	0.980174
CMRG	K4GT3	A	SNP	1	0.965915
CMRG	K4GT3	A	SNP	1	0.964892
CMRG	K4GT3	A	SNP	1	0.963813
CMRG	K4GT3	A	SNP	1	0.961654
CMRG	K4GT3	A	SNP	1	0.960461
CMRG	K4GT3	A	SNP	1	0.959155
CMRG	K4GT3	A	SNP	1	0.958359
CMRG	K4GT3	A	SNP	1	0.95711
CMRG	K4GT3	A	SNP	1	0.955689
CMRG	K4GT3	A	SNP	1	0.954269
CMRG	K4GT3	A	SNP	1	0.952224
CMRG	K4GT3	A	SNP	1	0.949895
CMRG	K4GT3	A	SNP	1	0.948191
CMRG	K4GT3	A	SNP	1	0.944669
CMRG	K4GT3	A	SNP	1	0.940806
CMRG	K4GT3	A	SNP	1	0.936602
CMRG	K4GT3	A	SNP	1	0.932739
CMRG	K4GT3	A	SNP	1	0.927456
CMRG	K4GT3	A	SNP	1	0.921434
CMRG	K4GT3	A	SNP	1	0.914049
CMRG	K4GT3	A	SNP	1	0.980117
CMRG	K4GT3	A	SNP	1	0.905187
CMRG	K4GT3	A	SNP	1	0.979833
CMRG	K4GT3	A	SNP	1	0.979094
CMRG	K4GT3	B	INDEL	0.936431	0.954245
CMRG	K4GT3	B	INDEL	0.936431	0.954245
CMRG	K4GT3	B	INDEL	0.951798	0.95011
CMRG	K4GT3	B	INDEL	0.952008	0.949835
CMRG	K4GT3	B	INDEL	0.952729	0.949008
CMRG	K4GT3	B	INDEL	0.953403	0.948181
CMRG	K4GT3	B	INDEL	0.954629	0.947905
CMRG	K4GT3	B	INDEL	0.955859	0.947354
CMRG	K4GT3	B	INDEL	0.957323	0.946803
CMRG	K4GT3	B	INDEL	0.959081	0.946527
CMRG	K4GT3	B	INDEL	0.960063	0.945976
CMRG	K4GT3	B	INDEL	0.96	0.944873
CMRG	K4GT3	B	INDEL	0.960212	0.944046
CMRG	K4GT3	B	INDEL	0.96068	0.943495
CMRG	K4GT3	B	INDEL	0.962103	0.941566
CMRG	K4GT3	B	INDEL	0.962794	0.939361
CMRG	K4GT3	B	INDEL	0.964554	0.938258
CMRG	K4GT3	B	INDEL	0.966298	0.936329
CMRG	K4GT3	B	INDEL	0.967288	0.935226
CMRG	K4GT3	B	INDEL	0.968301	0.933848
CMRG	K4GT3	B	INDEL	0.969812	0.932745
CMRG	K4GT3	B	INDEL	0.969747	0.931367
CMRG	K4GT3	B	INDEL	0.93667	0.954245
CMRG	K4GT3	B	INDEL	0.971819	0.93054
CMRG	K4GT3	B	INDEL	0.973655	0.929438
CMRG	K4GT3	B	INDEL	0.974133	0.927784
CMRG	K4GT3	B	INDEL	0.976493	0.92613
CMRG	K4GT3	B	INDEL	0.977002	0.924752
CMRG	K4GT3	B	INDEL	0.978037	0.922822
CMRG	K4GT3	B	INDEL	0.978504	0.918964
CMRG	K4GT3	B	INDEL	0.979787	0.915932
CMRG	K4GT3	B	INDEL	0.9811	0.912624
CMRG	K4GT3	B	INDEL	0.982685	0.909041
CMRG	K4GT3	B	INDEL	0.941176	0.953418
CMRG	K4GT3	B	INDEL	0.983452	0.905458
CMRG	K4GT3	B	INDEL	0.983936	0.901323
CMRG	K4GT3	B	INDEL	0.985591	0.898291
CMRG	K4GT3	B	INDEL	0.98583	0.895259
CMRG	K4GT3	B	INDEL	0.986317	0.889195
CMRG	K4GT3	B	INDEL	0.986831	0.885888
CMRG	K4GT3	B	INDEL	0.987082	0.88258
CMRG	K4GT3	B	INDEL	0.987293	0.877343
CMRG	K4GT3	B	INDEL	0.988106	0.872381
CMRG	K4GT3	B	INDEL	0.988619	0.867144
CMRG	K4GT3	B	INDEL	0.943586	0.953142
CMRG	K4GT3	B	INDEL	0.989461	0.86301
CMRG	K4GT3	B	INDEL	0.989976	0.85667
CMRG	K4GT3	B	INDEL	0.990205	0.850882
CMRG	K4GT3	B	INDEL	0.990414	0.841786
CMRG	K4GT3	B	INDEL	0.991245	0.833517
CMRG	K4GT3	B	INDEL	0.991472	0.825524
CMRG	K4GT3	B	INDEL	0.991669	0.81505
CMRG	K4GT3	B	INDEL	0.991883	0.8043
CMRG	K4GT3	B	INDEL	0.992103	0.794377
CMRG	K4GT3	B	INDEL	0.992328	0.783903
CMRG	K4GT3	B	INDEL	0.946023	0.953142
CMRG	K4GT3	B	INDEL	0.992552	0.772878
CMRG	K4GT3	B	INDEL	0.94816	0.951213
CMRG	K4GT3	B	INDEL	0.950104	0.950662
CMRG	K4GT3	B	INDEL	0.951054	0.95011
CMRG	K4GT3	B	SNP	0.966932	0.986139
CMRG	K4GT3	B	SNP	0.966932	0.986082
CMRG	K4GT3	B	SNP	0.971934	0.984662
CMRG	K4GT3	B	SNP	0.97252	0.984037
CMRG	K4GT3	B	SNP	0.973283	0.98398
CMRG	K4GT3	B	SNP	0.973878	0.983866
CMRG	K4GT3	B	SNP	0.974479	0.983639
CMRG	K4GT3	B	SNP	0.974972	0.983639
CMRG	K4GT3	B	SNP	0.975518	0.983355
CMRG	K4GT3	B	SNP	0.975902	0.983241
CMRG	K4GT3	B	SNP	0.976442	0.982844
CMRG	K4GT3	B	SNP	0.977043	0.982617
CMRG	K4GT3	B	SNP	0.977592	0.982333
CMRG	K4GT3	B	SNP	0.977753	0.982049
CMRG	K4GT3	B	SNP	0.97835	0.981651
CMRG	K4GT3	B	SNP	0.979091	0.981083
CMRG	K4GT3	B	SNP	0.979535	0.980856
CMRG	K4GT3	B	SNP	0.980089	0.980571
CMRG	K4GT3	B	SNP	0.980644	0.980515
CMRG	K4GT3	B	SNP	0.981076	0.979719
CMRG	K4GT3	B	SNP	0.98169	0.979492
CMRG	K4GT3	B	SNP	0.98247	0.979151
CMRG	K4GT3	B	SNP	0.966986	0.986082
CMRG	K4GT3	B	SNP	0.983469	0.978242
CMRG	K4GT3	B	SNP	0.984027	0.977958
CMRG	K4GT3	B	SNP	0.98475	0.977106
CMRG	K4GT3	B	SNP	0.985257	0.976936
CMRG	K4GT3	B	SNP	0.985984	0.976368
CMRG	K4GT3	B	SNP	0.986714	0.975743
CMRG	K4GT3	B	SNP	0.987216	0.975004
CMRG	K4GT3	B	SNP	0.98777	0.973811
CMRG	K4GT3	B	SNP	0.988724	0.972505
CMRG	K4GT3	B	SNP	0.989399	0.971312
CMRG	K4GT3	B	SNP	0.968167	0.985798
CMRG	K4GT3	B	SNP	0.990363	0.970176
CMRG	K4GT3	B	SNP	0.991044	0.969323
CMRG	K4GT3	B	SNP	0.991495	0.968017
CMRG	K4GT3	B	SNP	0.991823	0.965972
CMRG	K4GT3	B	SNP	0.992626	0.964722
CMRG	K4GT3	B	SNP	0.9932	0.963359
CMRG	K4GT3	B	SNP	0.993602	0.962563
CMRG	K4GT3	B	SNP	0.994294	0.96137
CMRG	K4GT3	B	SNP	0.994813	0.959893
CMRG	K4GT3	B	SNP	0.995509	0.958416
CMRG	K4GT3	B	SNP	0.968757	0.985627
CMRG	K4GT3	B	SNP	0.995737	0.956598
CMRG	K4GT3	B	SNP	0.996732	0.954156
CMRG	K4GT3	B	SNP	0.99714	0.952054
CMRG	K4GT3	B	SNP	0.997428	0.948645
CMRG	K4GT3	B	SNP	0.997659	0.945293
CMRG	K4GT3	B	SNP	0.997949	0.941203
CMRG	K4GT3	B	SNP	0.998243	0.936943
CMRG	K4GT3	B	SNP	0.998598	0.931319
CMRG	K4GT3	B	SNP	0.998651	0.925467
CMRG	K4GT3	B	SNP	0.998887	0.917912
CMRG	K4GT3	B	SNP	0.969461	0.985571
CMRG	K4GT3	B	SNP	0.999	0.908652
CMRG	K4GT3	B	SNP	0.970158	0.985343
CMRG	K4GT3	B	SNP	0.970852	0.984889
CMRG	K4GT3	B	SNP	0.971504	0.984832
CMRG	K4GT3	C	INDEL	0.945296	0.956174
CMRG	K4GT3	C	INDEL	0.945296	0.956174
CMRG	K4GT3	C	INDEL	0.95783	0.952315
CMRG	K4GT3	C	INDEL	0.958602	0.95204
CMRG	K4GT3	C	INDEL	0.958816	0.951213
CMRG	K4GT3	C	INDEL	0.960076	0.950386
CMRG	K4GT3	C	INDEL	0.961081	0.95011
CMRG	K4GT3	C	INDEL	0.96158	0.949283
CMRG	K4GT3	C	INDEL	0.962581	0.948732
CMRG	K4GT3	C	INDEL	0.964674	0.948181
CMRG	K4GT3	C	INDEL	0.965433	0.947905
CMRG	K4GT3	C	INDEL	0.965668	0.946527
CMRG	K4GT3	C	INDEL	0.965894	0.945976
CMRG	K4GT3	C	INDEL	0.966393	0.9457
CMRG	K4GT3	C	INDEL	0.966849	0.942944
CMRG	K4GT3	C	INDEL	0.967618	0.940739
CMRG	K4GT3	C	INDEL	0.969171	0.939912
CMRG	K4GT3	C	INDEL	0.969638	0.937431
CMRG	K4GT3	C	INDEL	0.970938	0.936604
CMRG	K4GT3	C	INDEL	0.971444	0.935226
CMRG	K4GT3	C	INDEL	0.972747	0.934123
CMRG	K4GT3	C	INDEL	0.972988	0.932745
CMRG	K4GT3	C	INDEL	0.945282	0.956174
CMRG	K4GT3	C	INDEL	0.975405	0.931643
CMRG	K4GT3	C	INDEL	0.976744	0.930265
CMRG	K4GT3	C	INDEL	0.976973	0.928886
CMRG	K4GT3	C	INDEL	0.978855	0.927233
CMRG	K4GT3	C	INDEL	0.979661	0.925579
CMRG	K4GT3	C	INDEL	0.98017	0.923649
CMRG	K4GT3	C	INDEL	0.980654	0.920066
CMRG	K4GT3	C	INDEL	0.98199	0.916759
CMRG	K4GT3	C	INDEL	0.983056	0.914002
CMRG	K4GT3	C	INDEL	0.983555	0.909592
CMRG	K4GT3	C	INDEL	0.948793	0.955347
CMRG	K4GT3	C	INDEL	0.984058	0.906009
CMRG	K4GT3	C	INDEL	0.984553	0.901874
CMRG	K4GT3	C	INDEL	0.985652	0.898567
CMRG	K4GT3	C	INDEL	0.985903	0.895259
CMRG	K4GT3	C	INDEL	0.986407	0.889195
CMRG	K4GT3	C	INDEL	0.986651	0.885888
CMRG	K4GT3	C	INDEL	0.987199	0.882856
CMRG	K4GT3	C	INDEL	0.987421	0.877343
CMRG	K4GT3	C	INDEL	0.988249	0.872381
CMRG	K4GT3	C	INDEL	0.988778	0.867144
CMRG	K4GT3	C	INDEL	0.950545	0.955072
CMRG	K4GT3	C	INDEL	0.989631	0.862734
CMRG	K4GT3	C	INDEL	0.989865	0.856395
CMRG	K4GT3	C	INDEL	0.990414	0.850882
CMRG	K4GT3	C	INDEL	0.990935	0.841786
CMRG	K4GT3	C	INDEL	0.991488	0.833517
CMRG	K4GT3	C	INDEL	0.992038	0.826075
CMRG	K4GT3	C	INDEL	0.992256	0.815325
CMRG	K4GT3	C	INDEL	0.992476	0.803749
CMRG	K4GT3	C	INDEL	0.992387	0.793826
CMRG	K4GT3	C	INDEL	0.992962	0.784454
CMRG	K4GT3	C	INDEL	0.952559	0.95452
CMRG	K4GT3	C	INDEL	0.993195	0.773429
CMRG	K4GT3	C	INDEL	0.954558	0.953693
CMRG	K4GT3	C	INDEL	0.956324	0.952867
CMRG	K4GT3	C	INDEL	0.957327	0.952315
CMRG	K4GT3	C	SNP	0.966444	0.987275
CMRG	K4GT3	C	SNP	0.966444	0.987218
CMRG	K4GT3	C	SNP	0.971444	0.985798
CMRG	K4GT3	C	SNP	0.972239	0.98523
CMRG	K4GT3	C	SNP	0.972943	0.985173
CMRG	K4GT3	C	SNP	0.973587	0.985059
CMRG	K4GT3	C	SNP	0.974125	0.984832
CMRG	K4GT3	C	SNP	0.974616	0.984832
CMRG	K4GT3	C	SNP	0.975045	0.984491
CMRG	K4GT3	C	SNP	0.975533	0.984434
CMRG	K4GT3	C	SNP	0.976124	0.98398
CMRG	K4GT3	C	SNP	0.976718	0.983753
CMRG	K4GT3	C	SNP	0.977149	0.983469
CMRG	K4GT3	C	SNP	0.977528	0.983241
CMRG	K4GT3	C	SNP	0.97817	0.982787
CMRG	K4GT3	C	SNP	0.97887	0.982333
CMRG	K4GT3	C	SNP	0.979473	0.982219
CMRG	K4GT3	C	SNP	0.979964	0.981821
CMRG	K4GT3	C	SNP	0.98057	0.981708
CMRG	K4GT3	C	SNP	0.980948	0.981196
CMRG	K4GT3	C	SNP	0.981554	0.980912
CMRG	K4GT3	C	SNP	0.982267	0.980628
CMRG	K4GT3	C	SNP	0.966497	0.987161
CMRG	K4GT3	C	SNP	0.98331	0.979663
CMRG	K4GT3	C	SNP	0.983751	0.979322
CMRG	K4GT3	C	SNP	0.984466	0.978413
CMRG	K4GT3	C	SNP	0.985078	0.978129
CMRG	K4GT3	C	SNP	0.985683	0.977447
CMRG	K4GT3	C	SNP	0.986635	0.977049
CMRG	K4GT3	C	SNP	0.987133	0.976311
CMRG	K4GT3	C	SNP	0.987623	0.974834
CMRG	K4GT3	C	SNP	0.988513	0.973414
CMRG	K4GT3	C	SNP	0.989122	0.97205
CMRG	K4GT3	C	SNP	0.967553	0.986934
CMRG	K4GT3	C	SNP	0.990308	0.971028
CMRG	K4GT3	C	SNP	0.990928	0.970176
CMRG	K4GT3	C	SNP	0.991435	0.969039
CMRG	K4GT3	C	SNP	0.99176	0.967108
CMRG	K4GT3	C	SNP	0.992613	0.965915
CMRG	K4GT3	C	SNP	0.99318	0.964381
CMRG	K4GT3	C	SNP	0.993517	0.963529
CMRG	K4GT3	C	SNP	0.994264	0.962166
CMRG	K4GT3	C	SNP	0.994838	0.960859
CMRG	K4GT3	C	SNP	0.995529	0.959382
CMRG	K4GT3	C	SNP	0.968133	0.98665
CMRG	K4GT3	C	SNP	0.995814	0.957621
CMRG	K4GT3	C	SNP	0.99651	0.955121
CMRG	K4GT3	C	SNP	0.996975	0.953019
CMRG	K4GT3	C	SNP	0.997202	0.949781
CMRG	K4GT3	C	SNP	0.997489	0.946486
CMRG	K4GT3	C	SNP	0.997838	0.94268
CMRG	K4GT3	C	SNP	0.998129	0.938363
CMRG	K4GT3	C	SNP	0.998482	0.932966
CMRG	K4GT3	C	SNP	0.998533	0.927058
CMRG	K4GT3	C	SNP	0.998829	0.919616
CMRG	K4GT3	C	SNP	0.96883	0.98665
CMRG	K4GT3	C	SNP	0.999003	0.910243
CMRG	K4GT3	C	SNP	0.969578	0.986423
CMRG	K4GT3	C	SNP	0.970376	0.986082
CMRG	K4GT3	C	SNP	0.971071	0.986082
CMRG	K4GT3	D	INDEL	0.948148	0.957001
CMRG	K4GT3	D	INDEL	0.948148	0.957001
CMRG	K4GT3	D	INDEL	0.961995	0.951764
CMRG	K4GT3	D	INDEL	0.962503	0.951488
CMRG	K4GT3	D	INDEL	0.963715	0.949283
CMRG	K4GT3	D	INDEL	0.964722	0.948181
CMRG	K4GT3	D	INDEL	0.966014	0.947905
CMRG	K4GT3	D	INDEL	0.966249	0.947078
CMRG	K4GT3	D	INDEL	0.967777	0.946527
CMRG	K4GT3	D	INDEL	0.969888	0.946251
CMRG	K4GT3	D	INDEL	0.969863	0.9457
CMRG	K4GT3	D	INDEL	0.969846	0.944598
CMRG	K4GT3	D	INDEL	0.97008	0.944046
CMRG	K4GT3	D	INDEL	0.970588	0.943771
CMRG	K4GT3	D	INDEL	0.970839	0.942393
CMRG	K4GT3	D	INDEL	0.971334	0.940463
CMRG	K4GT3	D	INDEL	0.973182	0.939361
CMRG	K4GT3	D	INDEL	0.973648	0.937431
CMRG	K4GT3	D	INDEL	0.97443	0.936329
CMRG	K4GT3	D	INDEL	0.97468	0.934675
CMRG	K4GT3	D	INDEL	0.976277	0.933848
CMRG	K4GT3	D	INDEL	0.976244	0.932194
CMRG	K4GT3	D	INDEL	0.948399	0.957001
CMRG	K4GT3	D	INDEL	0.977305	0.930816
CMRG	K4GT3	D	INDEL	0.978921	0.929989
CMRG	K4GT3	D	INDEL	0.979437	0.928335
CMRG	K4GT3	D	INDEL	0.98134	0.926681
CMRG	K4GT3	D	INDEL	0.981592	0.924752
CMRG	K4GT3	D	INDEL	0.982107	0.922547
CMRG	K4GT3	D	INDEL	0.982586	0.918412
CMRG	K4GT3	D	INDEL	0.983372	0.91538
CMRG	K4GT3	D	INDEL	0.984717	0.912073
CMRG	K4GT3	D	INDEL	0.984936	0.907663
CMRG	K4GT3	D	INDEL	0.952394	0.955623
CMRG	K4GT3	D	INDEL	0.985444	0.903528
CMRG	K4GT3	D	INDEL	0.985677	0.899669
CMRG	K4GT3	D	INDEL	0.986494	0.897189
CMRG	K4GT3	D	INDEL	0.986741	0.893605
CMRG	K4GT3	D	INDEL	0.986959	0.888368
CMRG	K4GT3	D	INDEL	0.987206	0.885061
CMRG	K4GT3	D	INDEL	0.987761	0.881753
CMRG	K4GT3	D	INDEL	0.987988	0.875689
CMRG	K4GT3	D	INDEL	0.988815	0.870452
CMRG	K4GT3	D	INDEL	0.989349	0.864939
CMRG	K4GT3	D	INDEL	0.954412	0.955347
CMRG	K4GT3	D	INDEL	0.990208	0.860529
CMRG	K4GT3	D	INDEL	0.990447	0.85419
CMRG	K4GT3	D	INDEL	0.990994	0.84785
CMRG	K4GT3	D	INDEL	0.991217	0.839305
CMRG	K4GT3	D	INDEL	0.991767	0.831588
CMRG	K4GT3	D	INDEL	0.992638	0.823594
CMRG	K4GT3	D	INDEL	0.992547	0.812569
CMRG	K4GT3	D	INDEL	0.992775	0.801544
CMRG	K4GT3	D	INDEL	0.992693	0.792172
CMRG	K4GT3	D	INDEL	0.993264	0.781698
CMRG	K4GT3	D	INDEL	0.95694	0.95452
CMRG	K4GT3	D	INDEL	0.993495	0.769294
CMRG	K4GT3	D	INDEL	0.959463	0.953418
CMRG	K4GT3	D	INDEL	0.960732	0.952315
CMRG	K4GT3	D	INDEL	0.961487	0.95204
CMRG	K4GT3	D	SNP	0.967423	0.987275
CMRG	K4GT3	D	SNP	0.967423	0.987218
CMRG	K4GT3	D	SNP	0.973465	0.985116
CMRG	K4GT3	D	SNP	0.974207	0.984264
CMRG	K4GT3	D	SNP	0.97502	0.983923
CMRG	K4GT3	D	SNP	0.975719	0.983582
CMRG	K4GT3	D	SNP	0.976153	0.983355
CMRG	K4GT3	D	SNP	0.976702	0.983298
CMRG	K4GT3	D	SNP	0.977019	0.983071
CMRG	K4GT3	D	SNP	0.977679	0.982957
CMRG	K4GT3	D	SNP	0.978055	0.982503
CMRG	K4GT3	D	SNP	0.978435	0.982333
CMRG	K4GT3	D	SNP	0.978929	0.982105
CMRG	K4GT3	D	SNP	0.979421	0.981878
CMRG	K4GT3	D	SNP	0.980077	0.98148
CMRG	K4GT3	D	SNP	0.980896	0.980912
CMRG	K4GT3	D	SNP	0.981559	0.980685
CMRG	K4GT3	D	SNP	0.982222	0.980287
CMRG	K4GT3	D	SNP	0.982666	0.980174
CMRG	K4GT3	D	SNP	0.983097	0.979322
CMRG	K4GT3	D	SNP	0.983654	0.979038
CMRG	K4GT3	D	SNP	0.984208	0.97881
CMRG	K4GT3	D	SNP	0.967477	0.987161
CMRG	K4GT3	D	SNP	0.985033	0.977504
CMRG	K4GT3	D	SNP	0.985535	0.977277
CMRG	K4GT3	D	SNP	0.986428	0.976368
CMRG	K4GT3	D	SNP	0.986931	0.976084
CMRG	K4GT3	D	SNP	0.987709	0.975402
CMRG	K4GT3	D	SNP	0.988495	0.97472
CMRG	K4GT3	D	SNP	0.988887	0.974095
CMRG	K4GT3	D	SNP	0.989331	0.973016
CMRG	K4GT3	D	SNP	0.990057	0.971482
CMRG	K4GT3	D	SNP	0.990558	0.970119
CMRG	K4GT3	D	SNP	0.968804	0.986764
CMRG	K4GT3	D	SNP	0.991524	0.968869
CMRG	K4GT3	D	SNP	0.992207	0.967903
CMRG	K4GT3	D	SNP	0.992485	0.96654
CMRG	K4GT3	D	SNP	0.992642	0.964154
CMRG	K4GT3	D	SNP	0.993152	0.962563
CMRG	K4GT3	D	SNP	0.993609	0.9612
CMRG	K4GT3	D	SNP	0.994011	0.960348
CMRG	K4GT3	D	SNP	0.994646	0.958927
CMRG	K4GT3	D	SNP	0.995282	0.95745
CMRG	K4GT3	D	SNP	0.99598	0.95586
CMRG	K4GT3	D	SNP	0.969442	0.986536
CMRG	K4GT3	D	SNP	0.996209	0.954156
CMRG	K4GT3	D	SNP	0.997323	0.951599
CMRG	K4GT3	D	SNP	0.997675	0.949781
CMRG	K4GT3	D	SNP	0.997905	0.946316
CMRG	K4GT3	D	SNP	0.998077	0.942737
CMRG	K4GT3	D	SNP	0.998309	0.93859
CMRG	K4GT3	D	SNP	0.998544	0.934386
CMRG	K4GT3	D	SNP	0.99884	0.929103
CMRG	K4GT3	D	SNP	0.998894	0.923081
CMRG	K4GT3	D	SNP	0.999132	0.915128
CMRG	K4GT3	D	SNP	0.970739	0.986536
CMRG	K4GT3	D	SNP	0.999248	0.905414
CMRG	K4GT3	D	SNP	0.971542	0.986252
CMRG	K4GT3	D	SNP	0.972553	0.985457
CMRG	K4GT3	D	SNP	0.973094	0.9854

## Sheet: 3c
DATASET	SUBMISSION	REPRESENTATION	VARIANT_TYPE	PRECISION	RECALL
CMRG	K4GT3	ORIGINAL	INDEL	0.945296	0.956174
CMRG	K4GT3	ORIGINAL	INDEL	0.945296	0.956174
CMRG	K4GT3	ORIGINAL	INDEL	0.95783	0.952315
CMRG	K4GT3	ORIGINAL	INDEL	0.958602	0.95204
CMRG	K4GT3	ORIGINAL	INDEL	0.958816	0.951213
CMRG	K4GT3	ORIGINAL	INDEL	0.960076	0.950386
CMRG	K4GT3	ORIGINAL	INDEL	0.961081	0.95011
CMRG	K4GT3	ORIGINAL	INDEL	0.96158	0.949283
CMRG	K4GT3	ORIGINAL	INDEL	0.962581	0.948732
CMRG	K4GT3	ORIGINAL	INDEL	0.964674	0.948181
CMRG	K4GT3	ORIGINAL	INDEL	0.965433	0.947905
CMRG	K4GT3	ORIGINAL	INDEL	0.965668	0.946527
CMRG	K4GT3	ORIGINAL	INDEL	0.965894	0.945976
CMRG	K4GT3	ORIGINAL	INDEL	0.966393	0.9457
CMRG	K4GT3	ORIGINAL	INDEL	0.966849	0.942944
CMRG	K4GT3	ORIGINAL	INDEL	0.967618	0.940739
CMRG	K4GT3	ORIGINAL	INDEL	0.969171	0.939912
CMRG	K4GT3	ORIGINAL	INDEL	0.969638	0.937431
CMRG	K4GT3	ORIGINAL	INDEL	0.970938	0.936604
CMRG	K4GT3	ORIGINAL	INDEL	0.971444	0.935226
CMRG	K4GT3	ORIGINAL	INDEL	0.972747	0.934123
CMRG	K4GT3	ORIGINAL	INDEL	0.972988	0.932745
CMRG	K4GT3	ORIGINAL	INDEL	0.945282	0.956174
CMRG	K4GT3	ORIGINAL	INDEL	0.975405	0.931643
CMRG	K4GT3	ORIGINAL	INDEL	0.976744	0.930265
CMRG	K4GT3	ORIGINAL	INDEL	0.976973	0.928886
CMRG	K4GT3	ORIGINAL	INDEL	0.978855	0.927233
CMRG	K4GT3	ORIGINAL	INDEL	0.979661	0.925579
CMRG	K4GT3	ORIGINAL	INDEL	0.98017	0.923649
CMRG	K4GT3	ORIGINAL	INDEL	0.980654	0.920066
CMRG	K4GT3	ORIGINAL	INDEL	0.98199	0.916759
CMRG	K4GT3	ORIGINAL	INDEL	0.983056	0.914002
CMRG	K4GT3	ORIGINAL	INDEL	0.983555	0.909592
CMRG	K4GT3	ORIGINAL	INDEL	0.948793	0.955347
CMRG	K4GT3	ORIGINAL	INDEL	0.984058	0.906009
CMRG	K4GT3	ORIGINAL	INDEL	0.984553	0.901874
CMRG	K4GT3	ORIGINAL	INDEL	0.985652	0.898567
CMRG	K4GT3	ORIGINAL	INDEL	0.985903	0.895259
CMRG	K4GT3	ORIGINAL	INDEL	0.986407	0.889195
CMRG	K4GT3	ORIGINAL	INDEL	0.986651	0.885888
CMRG	K4GT3	ORIGINAL	INDEL	0.987199	0.882856
CMRG	K4GT3	ORIGINAL	INDEL	0.987421	0.877343
CMRG	K4GT3	ORIGINAL	INDEL	0.988249	0.872381
CMRG	K4GT3	ORIGINAL	INDEL	0.988778	0.867144
CMRG	K4GT3	ORIGINAL	INDEL	0.950545	0.955072
CMRG	K4GT3	ORIGINAL	INDEL	0.989631	0.862734
CMRG	K4GT3	ORIGINAL	INDEL	0.989865	0.856395
CMRG	K4GT3	ORIGINAL	INDEL	0.990414	0.850882
CMRG	K4GT3	ORIGINAL	INDEL	0.990935	0.841786
CMRG	K4GT3	ORIGINAL	INDEL	0.991488	0.833517
CMRG	K4GT3	ORIGINAL	INDEL	0.992038	0.826075
CMRG	K4GT3	ORIGINAL	INDEL	0.992256	0.815325
CMRG	K4GT3	ORIGINAL	INDEL	0.992476	0.803749
CMRG	K4GT3	ORIGINAL	INDEL	0.992387	0.793826
CMRG	K4GT3	ORIGINAL	INDEL	0.992962	0.784454
CMRG	K4GT3	ORIGINAL	INDEL	0.952559	0.95452
CMRG	K4GT3	ORIGINAL	INDEL	0.993195	0.773429
CMRG	K4GT3	ORIGINAL	INDEL	0.954558	0.953693
CMRG	K4GT3	ORIGINAL	INDEL	0.956324	0.952867
CMRG	K4GT3	ORIGINAL	INDEL	0.957327	0.952315
CMRG	K4GT3	ORIGINAL	SNP	0.966444	0.987275
CMRG	K4GT3	ORIGINAL	SNP	0.966444	0.987218
CMRG	K4GT3	ORIGINAL	SNP	0.971444	0.985798
CMRG	K4GT3	ORIGINAL	SNP	0.972239	0.98523
CMRG	K4GT3	ORIGINAL	SNP	0.972943	0.985173
CMRG	K4GT3	ORIGINAL	SNP	0.973587	0.985059
CMRG	K4GT3	ORIGINAL	SNP	0.974125	0.984832
CMRG	K4GT3	ORIGINAL	SNP	0.974616	0.984832
CMRG	K4GT3	ORIGINAL	SNP	0.975045	0.984491
CMRG	K4GT3	ORIGINAL	SNP	0.975533	0.984434
CMRG	K4GT3	ORIGINAL	SNP	0.976124	0.98398
CMRG	K4GT3	ORIGINAL	SNP	0.976718	0.983753
CMRG	K4GT3	ORIGINAL	SNP	0.977149	0.983469
CMRG	K4GT3	ORIGINAL	SNP	0.977528	0.983241
CMRG	K4GT3	ORIGINAL	SNP	0.97817	0.982787
CMRG	K4GT3	ORIGINAL	SNP	0.97887	0.982333
CMRG	K4GT3	ORIGINAL	SNP	0.979473	0.982219
CMRG	K4GT3	ORIGINAL	SNP	0.979964	0.981821
CMRG	K4GT3	ORIGINAL	SNP	0.98057	0.981708
CMRG	K4GT3	ORIGINAL	SNP	0.980948	0.981196
CMRG	K4GT3	ORIGINAL	SNP	0.981554	0.980912
CMRG	K4GT3	ORIGINAL	SNP	0.982267	0.980628
CMRG	K4GT3	ORIGINAL	SNP	0.966497	0.987161
CMRG	K4GT3	ORIGINAL	SNP	0.98331	0.979663
CMRG	K4GT3	ORIGINAL	SNP	0.983751	0.979322
CMRG	K4GT3	ORIGINAL	SNP	0.984466	0.978413
CMRG	K4GT3	ORIGINAL	SNP	0.985078	0.978129
CMRG	K4GT3	ORIGINAL	SNP	0.985683	0.977447
CMRG	K4GT3	ORIGINAL	SNP	0.986635	0.977049
CMRG	K4GT3	ORIGINAL	SNP	0.987133	0.976311
CMRG	K4GT3	ORIGINAL	SNP	0.987623	0.974834
CMRG	K4GT3	ORIGINAL	SNP	0.988513	0.973414
CMRG	K4GT3	ORIGINAL	SNP	0.989122	0.97205
CMRG	K4GT3	ORIGINAL	SNP	0.967553	0.986934
CMRG	K4GT3	ORIGINAL	SNP	0.990308	0.971028
CMRG	K4GT3	ORIGINAL	SNP	0.990928	0.970176
CMRG	K4GT3	ORIGINAL	SNP	0.991435	0.969039
CMRG	K4GT3	ORIGINAL	SNP	0.99176	0.967108
CMRG	K4GT3	ORIGINAL	SNP	0.992613	0.965915
CMRG	K4GT3	ORIGINAL	SNP	0.99318	0.964381
CMRG	K4GT3	ORIGINAL	SNP	0.993517	0.963529
CMRG	K4GT3	ORIGINAL	SNP	0.994264	0.962166
CMRG	K4GT3	ORIGINAL	SNP	0.994838	0.960859
CMRG	K4GT3	ORIGINAL	SNP	0.995529	0.959382
CMRG	K4GT3	ORIGINAL	SNP	0.968133	0.98665
CMRG	K4GT3	ORIGINAL	SNP	0.995814	0.957621
CMRG	K4GT3	ORIGINAL	SNP	0.99651	0.955121
CMRG	K4GT3	ORIGINAL	SNP	0.996975	0.953019
CMRG	K4GT3	ORIGINAL	SNP	0.997202	0.949781
CMRG	K4GT3	ORIGINAL	SNP	0.997489	0.946486
CMRG	K4GT3	ORIGINAL	SNP	0.997838	0.94268
CMRG	K4GT3	ORIGINAL	SNP	0.998129	0.938363
CMRG	K4GT3	ORIGINAL	SNP	0.998482	0.932966
CMRG	K4GT3	ORIGINAL	SNP	0.998533	0.927058
CMRG	K4GT3	ORIGINAL	SNP	0.998829	0.919616
CMRG	K4GT3	ORIGINAL	SNP	0.96883	0.98665
CMRG	K4GT3	ORIGINAL	SNP	0.999003	0.910243
CMRG	K4GT3	ORIGINAL	SNP	0.969578	0.986423
CMRG	K4GT3	ORIGINAL	SNP	0.970376	0.986082
CMRG	K4GT3	ORIGINAL	SNP	0.971071	0.986082
CMRG	K4GT3	A	INDEL	0.945354	0.95645
CMRG	K4GT3	A	INDEL	0.945354	0.95645
CMRG	K4GT3	A	INDEL	0.963996	0.950386
CMRG	K4GT3	A	INDEL	0.965283	0.949835
CMRG	K4GT3	A	INDEL	0.965714	0.947354
CMRG	K4GT3	A	INDEL	0.966448	0.9457
CMRG	K4GT3	A	INDEL	0.96828	0.945424
CMRG	K4GT3	A	INDEL	0.968245	0.944322
CMRG	K4GT3	A	INDEL	0.969265	0.943495
CMRG	K4GT3	A	INDEL	0.971397	0.943495
CMRG	K4GT3	A	INDEL	0.971916	0.942668
CMRG	K4GT3	A	INDEL	0.971878	0.941841
CMRG	K4GT3	A	INDEL	0.97213	0.941014
CMRG	K4GT3	A	INDEL	0.972913	0.940739
CMRG	K4GT3	A	INDEL	0.973153	0.939636
CMRG	K4GT3	A	INDEL	0.973662	0.93688
CMRG	K4GT3	A	INDEL	0.974437	0.936053
CMRG	K4GT3	A	INDEL	0.974923	0.933572
CMRG	K4GT3	A	INDEL	0.975433	0.93247
CMRG	K4GT3	A	INDEL	0.975951	0.930816
CMRG	K4GT3	A	INDEL	0.97756	0.929989
CMRG	K4GT3	A	INDEL	0.977809	0.928611
CMRG	K4GT3	A	INDEL	0.945354	0.956174
CMRG	K4GT3	A	INDEL	0.979707	0.927508
CMRG	K4GT3	A	INDEL	0.981628	0.92613
CMRG	K4GT3	A	INDEL	0.98187	0.924752
CMRG	K4GT3	A	INDEL	0.983513	0.923098
CMRG	K4GT3	A	INDEL	0.984027	0.920617
CMRG	K4GT3	A	INDEL	0.984554	0.917861
CMRG	K4GT3	A	INDEL	0.985049	0.914278
CMRG	K4GT3	A	INDEL	0.98557	0.91097
CMRG	K4GT3	A	INDEL	0.986095	0.907938
CMRG	K4GT3	A	INDEL	0.986597	0.903252
CMRG	K4GT3	A	INDEL	0.951557	0.954245
CMRG	K4GT3	A	INDEL	0.987127	0.899394
CMRG	K4GT3	A	INDEL	0.987658	0.896362
CMRG	K4GT3	A	INDEL	0.988485	0.892778
CMRG	K4GT3	A	INDEL	0.988737	0.889195
CMRG	K4GT3	A	INDEL	0.988677	0.883682
CMRG	K4GT3	A	INDEL	0.988929	0.880099
CMRG	K4GT3	A	INDEL	0.989496	0.877067
CMRG	K4GT3	A	INDEL	0.989728	0.871003
CMRG	K4GT3	A	INDEL	0.990578	0.866042
CMRG	K4GT3	A	INDEL	0.991134	0.86108
CMRG	K4GT3	A	INDEL	0.953067	0.953969
CMRG	K4GT3	A	INDEL	0.992002	0.856119
CMRG	K4GT3	A	INDEL	0.992255	0.850331
CMRG	K4GT3	A	INDEL	0.992509	0.843991
CMRG	K4GT3	A	INDEL	0.992744	0.834895
CMRG	K4GT3	A	INDEL	0.993003	0.827178
CMRG	K4GT3	A	INDEL	0.993254	0.819735
CMRG	K4GT3	A	INDEL	0.993171	0.808986
CMRG	K4GT3	A	INDEL	0.993406	0.79796
CMRG	K4GT3	A	INDEL	0.993331	0.78914
CMRG	K4GT3	A	INDEL	0.993923	0.779768
CMRG	K4GT3	A	INDEL	0.956871	0.953693
CMRG	K4GT3	A	INDEL	0.993831	0.767641
CMRG	K4GT3	A	INDEL	0.959914	0.951488
CMRG	K4GT3	A	INDEL	0.961435	0.950937
CMRG	K4GT3	A	INDEL	0.962963	0.950386
CMRG	K4GT3	A	SNP	0.966401	0.987275
CMRG	K4GT3	A	SNP	0.966401	0.987218
CMRG	K4GT3	A	SNP	0.978412	0.984434
CMRG	K4GT3	A	SNP	0.980486	0.983412
CMRG	K4GT3	A	SNP	0.98131	0.983185
CMRG	K4GT3	A	SNP	0.982294	0.98256
CMRG	K4GT3	A	SNP	0.982845	0.982219
CMRG	K4GT3	A	SNP	0.983066	0.982219
CMRG	K4GT3	A	SNP	0.983337	0.981878
CMRG	K4GT3	A	SNP	0.983892	0.981708
CMRG	K4GT3	A	SNP	0.984109	0.981367
CMRG	K4GT3	A	SNP	0.984719	0.98114
CMRG	K4GT3	A	SNP	0.984995	0.980856
CMRG	K4GT3	A	SNP	0.985887	0.980628
CMRG	K4GT3	A	SNP	0.986159	0.980231
CMRG	K4GT3	A	SNP	0.987876	0.979663
CMRG	K4GT3	A	SNP	0.988213	0.979492
CMRG	K4GT3	A	SNP	0.988379	0.979094
CMRG	K4GT3	A	SNP	0.988831	0.978981
CMRG	K4GT3	A	SNP	0.98916	0.978129
CMRG	K4GT3	A	SNP	0.989386	0.977845
CMRG	K4GT3	A	SNP	0.990005	0.977617
CMRG	K4GT3	A	SNP	0.966454	0.987161
CMRG	K4GT3	A	SNP	0.990733	0.976368
CMRG	K4GT3	A	SNP	0.99113	0.976027
CMRG	K4GT3	A	SNP	0.991695	0.975118
CMRG	K4GT3	A	SNP	0.991807	0.975004
CMRG	K4GT3	A	SNP	0.992196	0.973414
CMRG	K4GT3	A	SNP	0.992762	0.972391
CMRG	K4GT3	A	SNP	0.992988	0.971766
CMRG	K4GT3	A	SNP	0.993325	0.97063
CMRG	K4GT3	A	SNP	0.993894	0.969267
CMRG	K4GT3	A	SNP	0.994465	0.967846
CMRG	K4GT3	A	SNP	0.971215	0.986536
CMRG	K4GT3	A	SNP	0.994807	0.966994
CMRG	K4GT3	A	SNP	0.995326	0.966085
CMRG	K4GT3	A	SNP	0.995604	0.963472
CMRG	K4GT3	A	SNP	0.995648	0.960518
CMRG	K4GT3	A	SNP	0.995815	0.958303
CMRG	K4GT3	A	SNP	0.996162	0.957053
CMRG	K4GT3	A	SNP	0.996393	0.956144
CMRG	K4GT3	A	SNP	0.997037	0.954724
CMRG	K4GT3	A	SNP	0.997266	0.952054
CMRG	K4GT3	A	SNP	0.997677	0.950974
CMRG	K4GT3	A	SNP	0.972721	0.986139
CMRG	K4GT3	A	SNP	0.997852	0.949497
CMRG	K4GT3	A	SNP	0.998563	0.946941
CMRG	K4GT3	A	SNP	0.9988	0.945009
CMRG	K4GT3	A	SNP	0.999036	0.941317
CMRG	K4GT3	A	SNP	0.999152	0.93734
CMRG	K4GT3	A	SNP	0.999271	0.933534
CMRG	K4GT3	A	SNP	0.99945	0.928308
CMRG	K4GT3	A	SNP	0.999569	0.922911
CMRG	K4GT3	A	SNP	0.999567	0.916719
CMRG	K4GT3	A	SNP	0.999688	0.908538
CMRG	K4GT3	A	SNP	0.974842	0.986139
CMRG	K4GT3	A	SNP	0.999684	0.898483
CMRG	K4GT3	A	SNP	0.97598	0.985855
CMRG	K4GT3	A	SNP	0.976448	0.984775
CMRG	K4GT3	A	SNP	0.977815	0.984719
CMRG	K4GT3	B	INDEL	0.944811	0.95645
CMRG	K4GT3	B	INDEL	0.944811	0.95645
CMRG	K4GT3	B	INDEL	0.958816	0.951488
CMRG	K4GT3	B	INDEL	0.959321	0.951213
CMRG	K4GT3	B	INDEL	0.959806	0.950386
CMRG	K4GT3	B	INDEL	0.960551	0.949559
CMRG	K4GT3	B	INDEL	0.96183	0.949283
CMRG	K4GT3	B	INDEL	0.961799	0.948732
CMRG	K4GT3	B	INDEL	0.963345	0.948181
CMRG	K4GT3	B	INDEL	0.96517	0.94763
CMRG	K4GT3	B	INDEL	0.96594	0.947078
CMRG	K4GT3	B	INDEL	0.966157	0.946251
CMRG	K4GT3	B	INDEL	0.966393	0.945424
CMRG	K4GT3	B	INDEL	0.966895	0.945149
CMRG	K4GT3	B	INDEL	0.967353	0.942393
CMRG	K4GT3	B	INDEL	0.968123	0.940187
CMRG	K4GT3	B	INDEL	0.969956	0.939085
CMRG	K4GT3	B	INDEL	0.970149	0.936604
CMRG	K4GT3	B	INDEL	0.971183	0.935502
CMRG	K4GT3	B	INDEL	0.97196	0.934399
CMRG	K4GT3	B	INDEL	0.973274	0.933021
CMRG	K4GT3	B	INDEL	0.973229	0.931918
CMRG	K4GT3	B	INDEL	0.945061	0.95645
CMRG	K4GT3	B	INDEL	0.975664	0.931092
CMRG	K4GT3	B	INDEL	0.976992	0.929713
CMRG	K4GT3	B	INDEL	0.977228	0.927784
CMRG	K4GT3	B	INDEL	0.97912	0.92613
CMRG	K4GT3	B	INDEL	0.979638	0.924752
CMRG	K4GT3	B	INDEL	0.980715	0.922822
CMRG	K4GT3	B	INDEL	0.980906	0.918964
CMRG	K4GT3	B	INDEL	0.981964	0.91538
CMRG	K4GT3	B	INDEL	0.983319	0.9129
CMRG	K4GT3	B	INDEL	0.983815	0.907938
CMRG	K4GT3	B	INDEL	0.949031	0.955072
CMRG	K4GT3	B	INDEL	0.984611	0.904355
CMRG	K4GT3	B	INDEL	0.984818	0.900221
CMRG	K4GT3	B	INDEL	0.986213	0.897464
CMRG	K4GT3	B	INDEL	0.986459	0.894432
CMRG	K4GT3	B	INDEL	0.986967	0.888368
CMRG	K4GT3	B	INDEL	0.987214	0.884509
CMRG	K4GT3	B	INDEL	0.987772	0.881477
CMRG	K4GT3	B	INDEL	0.987995	0.876516
CMRG	K4GT3	B	INDEL	0.988829	0.871555
CMRG	K4GT3	B	INDEL	0.989371	0.866042
CMRG	K4GT3	B	INDEL	0.951038	0.954796
CMRG	K4GT3	B	INDEL	0.990229	0.861632
CMRG	K4GT3	B	INDEL	0.990462	0.855292
CMRG	K4GT3	B	INDEL	0.991013	0.849228
CMRG	K4GT3	B	INDEL	0.991234	0.840408
CMRG	K4GT3	B	INDEL	0.99178	0.832139
CMRG	K4GT3	B	INDEL	0.992335	0.824697
CMRG	K4GT3	B	INDEL	0.992564	0.814223
CMRG	K4GT3	B	INDEL	0.992787	0.802922
CMRG	K4GT3	B	INDEL	0.992703	0.792999
CMRG	K4GT3	B	INDEL	0.993286	0.783352
CMRG	K4GT3	B	INDEL	0.953817	0.95452
CMRG	K4GT3	B	INDEL	0.993526	0.772326
CMRG	K4GT3	B	INDEL	0.955532	0.952591
CMRG	K4GT3	B	INDEL	0.957304	0.95204
CMRG	K4GT3	B	INDEL	0.958311	0.951488
CMRG	K4GT3	B	SNP	0.966444	0.987275
CMRG	K4GT3	B	SNP	0.966444	0.987218
CMRG	K4GT3	B	SNP	0.971976	0.985571
CMRG	K4GT3	B	SNP	0.972775	0.985003
CMRG	K4GT3	B	SNP	0.97337	0.984889
CMRG	K4GT3	B	SNP	0.973797	0.984719
CMRG	K4GT3	B	SNP	0.974442	0.984434
CMRG	K4GT3	B	SNP	0.975042	0.984378
CMRG	K4GT3	B	SNP	0.975636	0.98415
CMRG	K4GT3	B	SNP	0.976072	0.984094
CMRG	K4GT3	B	SNP	0.976663	0.983639
CMRG	K4GT3	B	SNP	0.977203	0.983412
CMRG	K4GT3	B	SNP	0.977747	0.983128
CMRG	K4GT3	B	SNP	0.97796	0.982901
CMRG	K4GT3	B	SNP	0.97866	0.982503
CMRG	K4GT3	B	SNP	0.979389	0.981878
CMRG	K4GT3	B	SNP	0.979882	0.981764
CMRG	K4GT3	B	SNP	0.98043	0.981367
CMRG	K4GT3	B	SNP	0.981038	0.981253
CMRG	K4GT3	B	SNP	0.981467	0.980401
CMRG	K4GT3	B	SNP	0.982018	0.980117
CMRG	K4GT3	B	SNP	0.98279	0.979833
CMRG	K4GT3	B	SNP	0.966442	0.987161
CMRG	K4GT3	B	SNP	0.98378	0.97881
CMRG	K4GT3	B	SNP	0.984223	0.978413
CMRG	K4GT3	B	SNP	0.985053	0.977617
CMRG	K4GT3	B	SNP	0.9855	0.977447
CMRG	K4GT3	B	SNP	0.986165	0.976709
CMRG	K4GT3	B	SNP	0.987003	0.976197
CMRG	K4GT3	B	SNP	0.987503	0.975459
CMRG	K4GT3	B	SNP	0.987997	0.974152
CMRG	K4GT3	B	SNP	0.988946	0.972789
CMRG	K4GT3	B	SNP	0.9895	0.971425
CMRG	K4GT3	B	SNP	0.967603	0.98682
CMRG	K4GT3	B	SNP	0.990632	0.970232
CMRG	K4GT3	B	SNP	0.991368	0.96938
CMRG	K4GT3	B	SNP	0.991818	0.968017
CMRG	K4GT3	B	SNP	0.992028	0.966029
CMRG	K4GT3	B	SNP	0.992825	0.964722
CMRG	K4GT3	B	SNP	0.993512	0.963359
CMRG	K4GT3	B	SNP	0.993855	0.962563
CMRG	K4GT3	B	SNP	0.994545	0.961257
CMRG	K4GT3	B	SNP	0.995062	0.959893
CMRG	K4GT3	B	SNP	0.995756	0.958359
CMRG	K4GT3	B	SNP	0.968506	0.986536
CMRG	K4GT3	B	SNP	0.995983	0.956655
CMRG	K4GT3	B	SNP	0.996917	0.954156
CMRG	K4GT3	B	SNP	0.997325	0.952054
CMRG	K4GT3	B	SNP	0.997554	0.948645
CMRG	K4GT3	B	SNP	0.997783	0.94535
CMRG	K4GT3	B	SNP	0.998074	0.941317
CMRG	K4GT3	B	SNP	0.998367	0.937113
CMRG	K4GT3	B	SNP	0.998722	0.931489
CMRG	K4GT3	B	SNP	0.998775	0.925694
CMRG	K4GT3	B	SNP	0.999012	0.918139
CMRG	K4GT3	B	SNP	0.969366	0.98648
CMRG	K4GT3	B	SNP	0.999126	0.908822
CMRG	K4GT3	B	SNP	0.970111	0.986196
CMRG	K4GT3	B	SNP	0.970906	0.985798
CMRG	K4GT3	B	SNP	0.971659	0.985798
CMRG	K4GT3	C	INDEL	0.945296	0.956174
CMRG	K4GT3	C	INDEL	0.945296	0.956174
CMRG	K4GT3	C	INDEL	0.958849	0.95204
CMRG	K4GT3	C	INDEL	0.959354	0.951764
CMRG	K4GT3	C	INDEL	0.959838	0.950937
CMRG	K4GT3	C	INDEL	0.960324	0.949835
CMRG	K4GT3	C	INDEL	0.96133	0.949835
CMRG	K4GT3	C	INDEL	0.961559	0.949008
CMRG	K4GT3	C	INDEL	0.963104	0.948456
CMRG	K4GT3	C	INDEL	0.964927	0.947905
CMRG	K4GT3	C	INDEL	0.965696	0.947354
CMRG	K4GT3	C	INDEL	0.965912	0.946527
CMRG	K4GT3	C	INDEL	0.966148	0.9457
CMRG	K4GT3	C	INDEL	0.966922	0.945424
CMRG	K4GT3	C	INDEL	0.967105	0.942668
CMRG	K4GT3	C	INDEL	0.968141	0.940739
CMRG	K4GT3	C	INDEL	0.969438	0.939361
CMRG	K4GT3	C	INDEL	0.970166	0.937431
CMRG	K4GT3	C	INDEL	0.97093	0.936053
CMRG	K4GT3	C	INDEL	0.971436	0.934675
CMRG	K4GT3	C	INDEL	0.973018	0.933572
CMRG	K4GT3	C	INDEL	0.972973	0.93247
CMRG	K4GT3	C	INDEL	0.945546	0.956174
CMRG	K4GT3	C	INDEL	0.975405	0.931643
CMRG	K4GT3	C	INDEL	0.976738	0.93054
CMRG	K4GT3	C	INDEL	0.976973	0.928886
CMRG	K4GT3	C	INDEL	0.978855	0.927233
CMRG	K4GT3	C	INDEL	0.979384	0.925303
CMRG	K4GT3	C	INDEL	0.980176	0.923374
CMRG	K4GT3	C	INDEL	0.980643	0.919791
CMRG	K4GT3	C	INDEL	0.981699	0.916207
CMRG	K4GT3	C	INDEL	0.983061	0.913727
CMRG	K4GT3	C	INDEL	0.983555	0.909316
CMRG	K4GT3	C	INDEL	0.949031	0.955072
CMRG	K4GT3	C	INDEL	0.984348	0.905733
CMRG	K4GT3	C	INDEL	0.984548	0.901874
CMRG	K4GT3	C	INDEL	0.98594	0.898567
CMRG	K4GT3	C	INDEL	0.986189	0.895259
CMRG	K4GT3	C	INDEL	0.986986	0.889471
CMRG	K4GT3	C	INDEL	0.987229	0.885888
CMRG	K4GT3	C	INDEL	0.987485	0.88258
CMRG	K4GT3	C	INDEL	0.987714	0.877067
CMRG	K4GT3	C	INDEL	0.98854	0.872381
CMRG	K4GT3	C	INDEL	0.989078	0.866593
CMRG	K4GT3	C	INDEL	0.951038	0.954796
CMRG	K4GT3	C	INDEL	0.989933	0.862183
CMRG	K4GT3	C	INDEL	0.990166	0.856119
CMRG	K4GT3	C	INDEL	0.990721	0.850331
CMRG	K4GT3	C	INDEL	0.991245	0.841235
CMRG	K4GT3	C	INDEL	0.991796	0.833517
CMRG	K4GT3	C	INDEL	0.992349	0.826075
CMRG	K4GT3	C	INDEL	0.992576	0.814774
CMRG	K4GT3	C	INDEL	0.992799	0.803473
CMRG	K4GT3	C	INDEL	0.992713	0.794101
CMRG	K4GT3	C	INDEL	0.993295	0.784454
CMRG	K4GT3	C	INDEL	0.953817	0.95452
CMRG	K4GT3	C	INDEL	0.993531	0.773429
CMRG	K4GT3	C	INDEL	0.955835	0.953418
CMRG	K4GT3	C	INDEL	0.95707	0.952591
CMRG	K4GT3	C	INDEL	0.958345	0.95204
CMRG	K4GT3	C	SNP	0.966444	0.987275
CMRG	K4GT3	C	SNP	0.966444	0.987218
CMRG	K4GT3	C	SNP	0.971822	0.985798
CMRG	K4GT3	C	SNP	0.972672	0.985173
CMRG	K4GT3	C	SNP	0.973211	0.985116
CMRG	K4GT3	C	SNP	0.973749	0.985003
CMRG	K4GT3	C	SNP	0.974287	0.984775
CMRG	K4GT3	C	SNP	0.974778	0.984775
CMRG	K4GT3	C	SNP	0.975262	0.984491
CMRG	K4GT3	C	SNP	0.975696	0.984378
CMRG	K4GT3	C	SNP	0.976231	0.983923
CMRG	K4GT3	C	SNP	0.976826	0.983639
CMRG	K4GT3	C	SNP	0.977314	0.983355
CMRG	K4GT3	C	SNP	0.977635	0.983185
CMRG	K4GT3	C	SNP	0.978391	0.98273
CMRG	K4GT3	C	SNP	0.979089	0.982333
CMRG	K4GT3	C	SNP	0.979581	0.982162
CMRG	K4GT3	C	SNP	0.980129	0.981764
CMRG	K4GT3	C	SNP	0.980679	0.981651
CMRG	K4GT3	C	SNP	0.981113	0.98114
CMRG	K4GT3	C	SNP	0.981663	0.980856
CMRG	K4GT3	C	SNP	0.982433	0.980571
CMRG	K4GT3	C	SNP	0.966444	0.987104
CMRG	K4GT3	C	SNP	0.983365	0.979606
CMRG	K4GT3	C	SNP	0.98375	0.979265
CMRG	K4GT3	C	SNP	0.984408	0.978356
CMRG	K4GT3	C	SNP	0.98502	0.978072
CMRG	K4GT3	C	SNP	0.98574	0.97739
CMRG	K4GT3	C	SNP	0.986578	0.976936
CMRG	K4GT3	C	SNP	0.987132	0.976254
CMRG	K4GT3	C	SNP	0.987622	0.974834
CMRG	K4GT3	C	SNP	0.988569	0.973414
CMRG	K4GT3	C	SNP	0.989179	0.97205
CMRG	K4GT3	C	SNP	0.967606	0.986934
CMRG	K4GT3	C	SNP	0.99025	0.970971
CMRG	K4GT3	C	SNP	0.990927	0.970119
CMRG	K4GT3	C	SNP	0.991434	0.968983
CMRG	K4GT3	C	SNP	0.99176	0.966994
CMRG	K4GT3	C	SNP	0.992555	0.965801
CMRG	K4GT3	C	SNP	0.99318	0.964324
CMRG	K4GT3	C	SNP	0.993517	0.963472
CMRG	K4GT3	C	SNP	0.994263	0.962109
CMRG	K4GT3	C	SNP	0.994838	0.960802
CMRG	K4GT3	C	SNP	0.995588	0.959382
CMRG	K4GT3	C	SNP	0.968241	0.98665
CMRG	K4GT3	C	SNP	0.995815	0.957564
CMRG	K4GT3	C	SNP	0.99651	0.955064
CMRG	K4GT3	C	SNP	0.996975	0.953019
CMRG	K4GT3	C	SNP	0.997202	0.949724
CMRG	K4GT3	C	SNP	0.997489	0.94643
CMRG	K4GT3	C	SNP	0.997838	0.94268
CMRG	K4GT3	C	SNP	0.998129	0.938363
CMRG	K4GT3	C	SNP	0.998481	0.933023
CMRG	K4GT3	C	SNP	0.998533	0.927058
CMRG	K4GT3	C	SNP	0.998829	0.919673
CMRG	K4GT3	C	SNP	0.969154	0.98665
CMRG	K4GT3	C	SNP	0.999003	0.910243
CMRG	K4GT3	C	SNP	0.969793	0.986366
CMRG	K4GT3	C	SNP	0.970698	0.986025
CMRG	K4GT3	C	SNP	0.971395	0.985968
CMRG	K4GT3	D	INDEL	0.945767	0.956174
CMRG	K4GT3	D	INDEL	0.945767	0.956174
CMRG	K4GT3	D	INDEL	0.961404	0.951488
CMRG	K4GT3	D	INDEL	0.961902	0.951488
CMRG	K4GT3	D	INDEL	0.963114	0.949008
CMRG	K4GT3	D	INDEL	0.963587	0.948181
CMRG	K4GT3	D	INDEL	0.964626	0.94763
CMRG	K4GT3	D	INDEL	0.965123	0.947078
CMRG	K4GT3	D	INDEL	0.966384	0.946251
CMRG	K4GT3	D	INDEL	0.968228	0.9457
CMRG	K4GT3	D	INDEL	0.968467	0.945424
CMRG	K4GT3	D	INDEL	0.968707	0.944322
CMRG	K4GT3	D	INDEL	0.968948	0.943495
CMRG	K4GT3	D	INDEL	0.969455	0.943219
CMRG	K4GT3	D	INDEL	0.96943	0.941841
CMRG	K4GT3	D	INDEL	0.969931	0.939912
CMRG	K4GT3	D	INDEL	0.971776	0.938809
CMRG	K4GT3	D	INDEL	0.972245	0.936604
CMRG	K4GT3	D	INDEL	0.972747	0.935502
CMRG	K4GT3	D	INDEL	0.973266	0.933572
CMRG	K4GT3	D	INDEL	0.974867	0.93247
CMRG	K4GT3	D	INDEL	0.974832	0.931092
CMRG	K4GT3	D	INDEL	0.946017	0.956174
CMRG	K4GT3	D	INDEL	0.976986	0.930265
CMRG	K4GT3	D	INDEL	0.978616	0.928886
CMRG	K4GT3	D	INDEL	0.978843	0.927508
CMRG	K4GT3	D	INDEL	0.981031	0.925854
CMRG	K4GT3	D	INDEL	0.981271	0.923925
CMRG	K4GT3	D	INDEL	0.982072	0.92172
CMRG	K4GT3	D	INDEL	0.982255	0.91731
CMRG	K4GT3	D	INDEL	0.983046	0.914002
CMRG	K4GT3	D	INDEL	0.984402	0.91097
CMRG	K4GT3	D	INDEL	0.98491	0.906284
CMRG	K4GT3	D	INDEL	0.950519	0.955072
CMRG	K4GT3	D	INDEL	0.985702	0.902426
CMRG	K4GT3	D	INDEL	0.985928	0.898567
CMRG	K4GT3	D	INDEL	0.986753	0.89581
CMRG	K4GT3	D	INDEL	0.986998	0.892227
CMRG	K4GT3	D	INDEL	0.987218	0.886163
CMRG	K4GT3	D	INDEL	0.987463	0.88258
CMRG	K4GT3	D	INDEL	0.988028	0.879272
CMRG	K4GT3	D	INDEL	0.988253	0.874035
CMRG	K4GT3	D	INDEL	0.989091	0.868523
CMRG	K4GT3	D	INDEL	0.989631	0.86301
CMRG	K4GT3	D	INDEL	0.952533	0.954796
CMRG	K4GT3	D	INDEL	0.990494	0.8586
CMRG	K4GT3	D	INDEL	0.990729	0.851709
CMRG	K4GT3	D	INDEL	0.991277	0.845645
CMRG	K4GT3	D	INDEL	0.991501	0.836825
CMRG	K4GT3	D	INDEL	0.992061	0.829107
CMRG	K4GT3	D	INDEL	0.992621	0.821665
CMRG	K4GT3	D	INDEL	0.992855	0.811191
CMRG	K4GT3	D	INDEL	0.993088	0.800165
CMRG	K4GT3	D	INDEL	0.993012	0.791069
CMRG	K4GT3	D	INDEL	0.993596	0.780871
CMRG	K4GT3	D	INDEL	0.956603	0.95452
CMRG	K4GT3	D	INDEL	0.993829	0.768743
CMRG	K4GT3	D	INDEL	0.95914	0.953142
CMRG	K4GT3	D	INDEL	0.960399	0.952315
CMRG	K4GT3	D	INDEL	0.960626	0.951764
CMRG	K4GT3	D	SNP	0.966444	0.987275
CMRG	K4GT3	D	SNP	0.966444	0.987218
CMRG	K4GT3	D	SNP	0.973537	0.985059
CMRG	K4GT3	D	SNP	0.974386	0.984207
CMRG	K4GT3	D	SNP	0.974972	0.983866
CMRG	K4GT3	D	SNP	0.975506	0.983526
CMRG	K4GT3	D	SNP	0.975939	0.983298
CMRG	K4GT3	D	SNP	0.976487	0.983241
CMRG	K4GT3	D	SNP	0.976914	0.983014
CMRG	K4GT3	D	SNP	0.977459	0.982901
CMRG	K4GT3	D	SNP	0.97789	0.982446
CMRG	K4GT3	D	SNP	0.978268	0.982162
CMRG	K4GT3	D	SNP	0.978703	0.981992
CMRG	K4GT3	D	SNP	0.979194	0.981764
CMRG	K4GT3	D	SNP	0.979903	0.981424
CMRG	K4GT3	D	SNP	0.98069	0.980799
CMRG	K4GT3	D	SNP	0.981297	0.980515
CMRG	K4GT3	D	SNP	0.982014	0.980174
CMRG	K4GT3	D	SNP	0.982458	0.980003
CMRG	K4GT3	D	SNP	0.982945	0.979208
CMRG	K4GT3	D	SNP	0.9835	0.978981
CMRG	K4GT3	D	SNP	0.984052	0.978697
CMRG	K4GT3	D	SNP	0.966442	0.987161
CMRG	K4GT3	D	SNP	0.984874	0.977447
CMRG	K4GT3	D	SNP	0.985319	0.977163
CMRG	K4GT3	D	SNP	0.986268	0.976311
CMRG	K4GT3	D	SNP	0.986772	0.976027
CMRG	K4GT3	D	SNP	0.98749	0.975231
CMRG	K4GT3	D	SNP	0.988275	0.97455
CMRG	K4GT3	D	SNP	0.988609	0.973925
CMRG	K4GT3	D	SNP	0.989052	0.972846
CMRG	K4GT3	D	SNP	0.989893	0.971425
CMRG	K4GT3	D	SNP	0.990336	0.970005
CMRG	K4GT3	D	SNP	0.968031	0.98682
CMRG	K4GT3	D	SNP	0.991472	0.968755
CMRG	K4GT3	D	SNP	0.992213	0.967733
CMRG	K4GT3	D	SNP	0.99249	0.966426
CMRG	K4GT3	D	SNP	0.992644	0.96404
CMRG	K4GT3	D	SNP	0.993211	0.962393
CMRG	K4GT3	D	SNP	0.993609	0.960973
CMRG	K4GT3	D	SNP	0.994011	0.96012
CMRG	K4GT3	D	SNP	0.994646	0.958814
CMRG	K4GT3	D	SNP	0.995341	0.95728
CMRG	K4GT3	D	SNP	0.995978	0.955689
CMRG	K4GT3	D	SNP	0.968935	0.986536
CMRG	K4GT3	D	SNP	0.996207	0.954042
CMRG	K4GT3	D	SNP	0.997323	0.951315
CMRG	K4GT3	D	SNP	0.997674	0.949554
CMRG	K4GT3	D	SNP	0.997904	0.946146
CMRG	K4GT3	D	SNP	0.998076	0.942567
CMRG	K4GT3	D	SNP	0.998309	0.938363
CMRG	K4GT3	D	SNP	0.998543	0.934216
CMRG	K4GT3	D	SNP	0.99884	0.928933
CMRG	K4GT3	D	SNP	0.998894	0.922911
CMRG	K4GT3	D	SNP	0.999132	0.915014
CMRG	K4GT3	D	SNP	0.970657	0.986536
CMRG	K4GT3	D	SNP	0.999248	0.905357
CMRG	K4GT3	D	SNP	0.971513	0.986252
CMRG	K4GT3	D	SNP	0.972518	0.9854
CMRG	K4GT3	D	SNP	0.973112	0.985343

## Sheet: 4a
DATASET	SUBMISSION	REPRESENTATION	VARIANT_TYPE	PRECISION	RECALL
CMRG	K4GT3	ORIGINAL	INDEL	0.945296	0.956174
CMRG	K4GT3	ORIGINAL	INDEL	0.945296	0.956174
CMRG	K4GT3	ORIGINAL	INDEL	0.95783	0.952315
CMRG	K4GT3	ORIGINAL	INDEL	0.958602	0.95204
CMRG	K4GT3	ORIGINAL	INDEL	0.958816	0.951213
CMRG	K4GT3	ORIGINAL	INDEL	0.960076	0.950386
CMRG	K4GT3	ORIGINAL	INDEL	0.961081	0.95011
CMRG	K4GT3	ORIGINAL	INDEL	0.96158	0.949283
CMRG	K4GT3	ORIGINAL	INDEL	0.962581	0.948732
CMRG	K4GT3	ORIGINAL	INDEL	0.964674	0.948181
CMRG	K4GT3	ORIGINAL	INDEL	0.965433	0.947905
CMRG	K4GT3	ORIGINAL	INDEL	0.965668	0.946527
CMRG	K4GT3	ORIGINAL	INDEL	0.965894	0.945976
CMRG	K4GT3	ORIGINAL	INDEL	0.966393	0.9457
CMRG	K4GT3	ORIGINAL	INDEL	0.966849	0.942944
CMRG	K4GT3	ORIGINAL	INDEL	0.967618	0.940739
CMRG	K4GT3	ORIGINAL	INDEL	0.969171	0.939912
CMRG	K4GT3	ORIGINAL	INDEL	0.969638	0.937431
CMRG	K4GT3	ORIGINAL	INDEL	0.970938	0.936604
CMRG	K4GT3	ORIGINAL	INDEL	0.971444	0.935226
CMRG	K4GT3	ORIGINAL	INDEL	0.972747	0.934123
CMRG	K4GT3	ORIGINAL	INDEL	0.972988	0.932745
CMRG	K4GT3	ORIGINAL	INDEL	0.945282	0.956174
CMRG	K4GT3	ORIGINAL	INDEL	0.975405	0.931643
CMRG	K4GT3	ORIGINAL	INDEL	0.976744	0.930265
CMRG	K4GT3	ORIGINAL	INDEL	0.976973	0.928886
CMRG	K4GT3	ORIGINAL	INDEL	0.978855	0.927233
CMRG	K4GT3	ORIGINAL	INDEL	0.979661	0.925579
CMRG	K4GT3	ORIGINAL	INDEL	0.98017	0.923649
CMRG	K4GT3	ORIGINAL	INDEL	0.980654	0.920066
CMRG	K4GT3	ORIGINAL	INDEL	0.98199	0.916759
CMRG	K4GT3	ORIGINAL	INDEL	0.983056	0.914002
CMRG	K4GT3	ORIGINAL	INDEL	0.983555	0.909592
CMRG	K4GT3	ORIGINAL	INDEL	0.948793	0.955347
CMRG	K4GT3	ORIGINAL	INDEL	0.984058	0.906009
CMRG	K4GT3	ORIGINAL	INDEL	0.984553	0.901874
CMRG	K4GT3	ORIGINAL	INDEL	0.985652	0.898567
CMRG	K4GT3	ORIGINAL	INDEL	0.985903	0.895259
CMRG	K4GT3	ORIGINAL	INDEL	0.986407	0.889195
CMRG	K4GT3	ORIGINAL	INDEL	0.986651	0.885888
CMRG	K4GT3	ORIGINAL	INDEL	0.987199	0.882856
CMRG	K4GT3	ORIGINAL	INDEL	0.987421	0.877343
CMRG	K4GT3	ORIGINAL	INDEL	0.988249	0.872381
CMRG	K4GT3	ORIGINAL	INDEL	0.988778	0.867144
CMRG	K4GT3	ORIGINAL	INDEL	0.950545	0.955072
CMRG	K4GT3	ORIGINAL	INDEL	0.989631	0.862734
CMRG	K4GT3	ORIGINAL	INDEL	0.989865	0.856395
CMRG	K4GT3	ORIGINAL	INDEL	0.990414	0.850882
CMRG	K4GT3	ORIGINAL	INDEL	0.990935	0.841786
CMRG	K4GT3	ORIGINAL	INDEL	0.991488	0.833517
CMRG	K4GT3	ORIGINAL	INDEL	0.992038	0.826075
CMRG	K4GT3	ORIGINAL	INDEL	0.992256	0.815325
CMRG	K4GT3	ORIGINAL	INDEL	0.992476	0.803749
CMRG	K4GT3	ORIGINAL	INDEL	0.992387	0.793826
CMRG	K4GT3	ORIGINAL	INDEL	0.992962	0.784454
CMRG	K4GT3	ORIGINAL	INDEL	0.952559	0.95452
CMRG	K4GT3	ORIGINAL	INDEL	0.993195	0.773429
CMRG	K4GT3	ORIGINAL	INDEL	0.954558	0.953693
CMRG	K4GT3	ORIGINAL	INDEL	0.956324	0.952867
CMRG	K4GT3	ORIGINAL	INDEL	0.957327	0.952315
CMRG	K4GT3	ORIGINAL	SNP	0.957327	0.952315
CMRG	K4GT3	ORIGINAL	SNP	0.957327	0.952315
CMRG	K4GT3	ORIGINAL	SNP	0.957327	0.952315
CMRG	K4GT3	ORIGINAL	SNP	0.957327	0.952315
CMRG	K4GT3	ORIGINAL	SNP	0.957327	0.952315
CMRG	K4GT3	ORIGINAL	SNP	0.957327	0.952315
CMRG	K4GT3	ORIGINAL	SNP	0.957327	0.952315
CMRG	K4GT3	ORIGINAL	SNP	0.957327	0.952315
CMRG	K4GT3	ORIGINAL	SNP	0.957327	0.952315
CMRG	K4GT3	ORIGINAL	SNP	0.957327	0.952315
CMRG	K4GT3	ORIGINAL	SNP	0.957327	0.952315
CMRG	K4GT3	ORIGINAL	SNP	0.957327	0.952315
CMRG	K4GT3	ORIGINAL	SNP	0.957327	0.952315
CMRG	K4GT3	ORIGINAL	SNP	0.957327	0.952315
CMRG	K4GT3	ORIGINAL	SNP	0.957327	0.952315
CMRG	K4GT3	ORIGINAL	SNP	0.957327	0.952315
CMRG	K4GT3	ORIGINAL	SNP	0.957327	0.952315
CMRG	K4GT3	ORIGINAL	SNP	0.957327	0.952315
CMRG	K4GT3	ORIGINAL	SNP	0.957327	0.952315
CMRG	K4GT3	ORIGINAL	SNP	0.957327	0.952315
CMRG	K4GT3	ORIGINAL	SNP	0.957327	0.952315
CMRG	K4GT3	ORIGINAL	SNP	0.957327	0.952315
CMRG	K4GT3	ORIGINAL	SNP	0.957327	0.952315
CMRG	K4GT3	ORIGINAL	SNP	0.957327	0.952315
CMRG	K4GT3	ORIGINAL	SNP	0.957327	0.952315
CMRG	K4GT3	ORIGINAL	SNP	0.957327	0.952315
CMRG	K4GT3	ORIGINAL	SNP	0.957327	0.952315
CMRG	K4GT3	ORIGINAL	SNP	0.957327	0.952315
CMRG	K4GT3	ORIGINAL	SNP	0.957327	0.952315
CMRG	K4GT3	ORIGINAL	SNP	0.957327	0.952315
CMRG	K4GT3	ORIGINAL	SNP	0.957327	0.952315
CMRG	K4GT3	ORIGINAL	SNP	0.957327	0.952315
CMRG	K4GT3	ORIGINAL	SNP	0.957327	0.952315
CMRG	K4GT3	ORIGINAL	SNP	0.957327	0.952315
CMRG	K4GT3	ORIGINAL	SNP	0.957327	0.952315
CMRG	K4GT3	ORIGINAL	SNP	0.957327	0.952315
CMRG	K4GT3	ORIGINAL	SNP	0.957327	0.952315
CMRG	K4GT3	ORIGINAL	SNP	0.957327	0.952315
CMRG	K4GT3	ORIGINAL	SNP	0.957327	0.952315
CMRG	K4GT3	ORIGINAL	SNP	0.957327	0.952315
CMRG	K4GT3	ORIGINAL	SNP	0.957327	0.952315
CMRG	K4GT3	ORIGINAL	SNP	0.957327	0.952315
CMRG	K4GT3	ORIGINAL	SNP	0.957327	0.952315
CMRG	K4GT3	ORIGINAL	SNP	0.957327	0.952315
CMRG	K4GT3	ORIGINAL	SNP	0.957327	0.952315
CMRG	K4GT3	ORIGINAL	SNP	0.957327	0.952315
CMRG	K4GT3	ORIGINAL	SNP	0.957327	0.952315
CMRG	K4GT3	ORIGINAL	SNP	0.957327	0.952315
CMRG	K4GT3	ORIGINAL	SNP	0.957327	0.952315
CMRG	K4GT3	ORIGINAL	SNP	0.957327	0.952315
CMRG	K4GT3	ORIGINAL	SNP	0.957327	0.952315
CMRG	K4GT3	ORIGINAL	SNP	0.957327	0.952315
CMRG	K4GT3	ORIGINAL	SNP	0.957327	0.952315
CMRG	K4GT3	ORIGINAL	SNP	0.957327	0.952315
CMRG	K4GT3	ORIGINAL	SNP	0.957327	0.952315
CMRG	K4GT3	ORIGINAL	SNP	0.957327	0.952315
CMRG	K4GT3	ORIGINAL	SNP	0.957327	0.952315
CMRG	K4GT3	ORIGINAL	SNP	0.957327	0.952315
CMRG	K4GT3	ORIGINAL	SNP	0.957327	0.952315
CMRG	K4GT3	ORIGINAL	SNP	0.957327	0.952315
CMRG	K4GT3	A	INDEL	0.945354	0.95645
CMRG	K4GT3	A	INDEL	0.945354	0.95645
CMRG	K4GT3	A	INDEL	0.963996	0.950386
CMRG	K4GT3	A	INDEL	0.965283	0.949835
CMRG	K4GT3	A	INDEL	0.965714	0.947354
CMRG	K4GT3	A	INDEL	0.966448	0.9457
CMRG	K4GT3	A	INDEL	0.96828	0.945424
CMRG	K4GT3	A	INDEL	0.968245	0.944322
CMRG	K4GT3	A	INDEL	0.969265	0.943495
CMRG	K4GT3	A	INDEL	0.971397	0.943495
CMRG	K4GT3	A	INDEL	0.971916	0.942668
CMRG	K4GT3	A	INDEL	0.971878	0.941841
CMRG	K4GT3	A	INDEL	0.97213	0.941014
CMRG	K4GT3	A	INDEL	0.972913	0.940739
CMRG	K4GT3	A	INDEL	0.973153	0.939636
CMRG	K4GT3	A	INDEL	0.973662	0.93688
CMRG	K4GT3	A	INDEL	0.974437	0.936053
CMRG	K4GT3	A	INDEL	0.974923	0.933572
CMRG	K4GT3	A	INDEL	0.975433	0.93247
CMRG	K4GT3	A	INDEL	0.975951	0.930816
CMRG	K4GT3	A	INDEL	0.97756	0.929989
CMRG	K4GT3	A	INDEL	0.977809	0.928611
CMRG	K4GT3	A	INDEL	0.945354	0.956174
CMRG	K4GT3	A	INDEL	0.979707	0.927508
CMRG	K4GT3	A	INDEL	0.981628	0.92613
CMRG	K4GT3	A	INDEL	0.98187	0.924752
CMRG	K4GT3	A	INDEL	0.983513	0.923098
CMRG	K4GT3	A	INDEL	0.984027	0.920617
CMRG	K4GT3	A	INDEL	0.984554	0.917861
CMRG	K4GT3	A	INDEL	0.985049	0.914278
CMRG	K4GT3	A	INDEL	0.98557	0.91097
CMRG	K4GT3	A	INDEL	0.986095	0.907938
CMRG	K4GT3	A	INDEL	0.986597	0.903252
CMRG	K4GT3	A	INDEL	0.951557	0.954245
CMRG	K4GT3	A	INDEL	0.987127	0.899394
CMRG	K4GT3	A	INDEL	0.987658	0.896362
CMRG	K4GT3	A	INDEL	0.988485	0.892778
CMRG	K4GT3	A	INDEL	0.988737	0.889195
CMRG	K4GT3	A	INDEL	0.988677	0.883682
CMRG	K4GT3	A	INDEL	0.988929	0.880099
CMRG	K4GT3	A	INDEL	0.989496	0.877067
CMRG	K4GT3	A	INDEL	0.989728	0.871003
CMRG	K4GT3	A	INDEL	0.990578	0.866042
CMRG	K4GT3	A	INDEL	0.991134	0.86108
CMRG	K4GT3	A	INDEL	0.953067	0.953969
CMRG	K4GT3	A	INDEL	0.992002	0.856119
CMRG	K4GT3	A	INDEL	0.992255	0.850331
CMRG	K4GT3	A	INDEL	0.992509	0.843991
CMRG	K4GT3	A	INDEL	0.992744	0.834895
CMRG	K4GT3	A	INDEL	0.993003	0.827178
CMRG	K4GT3	A	INDEL	0.993254	0.819735
CMRG	K4GT3	A	INDEL	0.993171	0.808986
CMRG	K4GT3	A	INDEL	0.993406	0.79796
CMRG	K4GT3	A	INDEL	0.993331	0.78914
CMRG	K4GT3	A	INDEL	0.993923	0.779768
CMRG	K4GT3	A	INDEL	0.956871	0.953693
CMRG	K4GT3	A	INDEL	0.993831	0.767641
CMRG	K4GT3	A	INDEL	0.959914	0.951488
CMRG	K4GT3	A	INDEL	0.961435	0.950937
CMRG	K4GT3	A	INDEL	0.962963	0.950386
CMRG	K4GT3	A	SNP	0.962963	0.950386
CMRG	K4GT3	A	SNP	0.962963	0.950386
CMRG	K4GT3	A	SNP	0.962963	0.950386
CMRG	K4GT3	A	SNP	0.962963	0.950386
CMRG	K4GT3	A	SNP	0.962963	0.950386
CMRG	K4GT3	A	SNP	0.962963	0.950386
CMRG	K4GT3	A	SNP	0.962963	0.950386
CMRG	K4GT3	A	SNP	0.962963	0.950386
CMRG	K4GT3	A	SNP	0.962963	0.950386
CMRG	K4GT3	A	SNP	0.962963	0.950386
CMRG	K4GT3	A	SNP	0.962963	0.950386
CMRG	K4GT3	A	SNP	0.962963	0.950386
CMRG	K4GT3	A	SNP	0.962963	0.950386
CMRG	K4GT3	A	SNP	0.962963	0.950386
CMRG	K4GT3	A	SNP	0.962963	0.950386
CMRG	K4GT3	A	SNP	0.962963	0.950386
CMRG	K4GT3	A	SNP	0.962963	0.950386
CMRG	K4GT3	A	SNP	0.962963	0.950386
CMRG	K4GT3	A	SNP	0.962963	0.950386
CMRG	K4GT3	A	SNP	0.962963	0.950386
CMRG	K4GT3	A	SNP	0.962963	0.950386
CMRG	K4GT3	A	SNP	0.962963	0.950386
CMRG	K4GT3	A	SNP	0.962963	0.950386
CMRG	K4GT3	A	SNP	0.962963	0.950386
CMRG	K4GT3	A	SNP	0.962963	0.950386
CMRG	K4GT3	A	SNP	0.962963	0.950386
CMRG	K4GT3	A	SNP	0.962963	0.950386
CMRG	K4GT3	A	SNP	0.962963	0.950386
CMRG	K4GT3	A	SNP	0.962963	0.950386
CMRG	K4GT3	A	SNP	0.962963	0.950386
CMRG	K4GT3	A	SNP	0.962963	0.950386
CMRG	K4GT3	A	SNP	0.962963	0.950386
CMRG	K4GT3	A	SNP	0.962963	0.950386
CMRG	K4GT3	A	SNP	0.962963	0.950386
CMRG	K4GT3	A	SNP	0.962963	0.950386
CMRG	K4GT3	A	SNP	0.962963	0.950386
CMRG	K4GT3	A	SNP	0.962963	0.950386
CMRG	K4GT3	A	SNP	0.962963	0.950386
CMRG	K4GT3	A	SNP	0.962963	0.950386
CMRG	K4GT3	A	SNP	0.962963	0.950386
CMRG	K4GT3	A	SNP	0.962963	0.950386
CMRG	K4GT3	A	SNP	0.962963	0.950386
CMRG	K4GT3	A	SNP	0.962963	0.950386
CMRG	K4GT3	A	SNP	0.962963	0.950386
CMRG	K4GT3	A	SNP	0.962963	0.950386
CMRG	K4GT3	A	SNP	0.962963	0.950386
CMRG	K4GT3	A	SNP	0.962963	0.950386
CMRG	K4GT3	A	SNP	0.962963	0.950386
CMRG	K4GT3	A	SNP	0.962963	0.950386
CMRG	K4GT3	A	SNP	0.962963	0.950386
CMRG	K4GT3	A	SNP	0.962963	0.950386
CMRG	K4GT3	A	SNP	0.962963	0.950386
CMRG	K4GT3	A	SNP	0.962963	0.950386
CMRG	K4GT3	A	SNP	0.962963	0.950386
CMRG	K4GT3	A	SNP	0.962963	0.950386
CMRG	K4GT3	A	SNP	0.962963	0.950386
CMRG	K4GT3	A	SNP	0.962963	0.950386
CMRG	K4GT3	A	SNP	0.962963	0.950386
CMRG	K4GT3	A	SNP	0.962963	0.950386
CMRG	K4GT3	A	SNP	0.962963	0.950386
CMRG	K4GT3	B	INDEL	0.944811	0.95645
CMRG	K4GT3	B	INDEL	0.944811	0.95645
CMRG	K4GT3	B	INDEL	0.958816	0.951488
CMRG	K4GT3	B	INDEL	0.959321	0.951213
CMRG	K4GT3	B	INDEL	0.959806	0.950386
CMRG	K4GT3	B	INDEL	0.960551	0.949559
CMRG	K4GT3	B	INDEL	0.96183	0.949283
CMRG	K4GT3	B	INDEL	0.961799	0.948732
CMRG	K4GT3	B	INDEL	0.963345	0.948181
CMRG	K4GT3	B	INDEL	0.96517	0.94763
CMRG	K4GT3	B	INDEL	0.96594	0.947078
CMRG	K4GT3	B	INDEL	0.966157	0.946251
CMRG	K4GT3	B	INDEL	0.966393	0.945424
CMRG	K4GT3	B	INDEL	0.966895	0.945149
CMRG	K4GT3	B	INDEL	0.967353	0.942393
CMRG	K4GT3	B	INDEL	0.968123	0.940187
CMRG	K4GT3	B	INDEL	0.969956	0.939085
CMRG	K4GT3	B	INDEL	0.970149	0.936604
CMRG	K4GT3	B	INDEL	0.971183	0.935502
CMRG	K4GT3	B	INDEL	0.97196	0.934399
CMRG	K4GT3	B	INDEL	0.973274	0.933021
CMRG	K4GT3	B	INDEL	0.973229	0.931918
CMRG	K4GT3	B	INDEL	0.945061	0.95645
CMRG	K4GT3	B	INDEL	0.975664	0.931092
CMRG	K4GT3	B	INDEL	0.976992	0.929713
CMRG	K4GT3	B	INDEL	0.977228	0.927784
CMRG	K4GT3	B	INDEL	0.97912	0.92613
CMRG	K4GT3	B	INDEL	0.979638	0.924752
CMRG	K4GT3	B	INDEL	0.980715	0.922822
CMRG	K4GT3	B	INDEL	0.980906	0.918964
CMRG	K4GT3	B	INDEL	0.981964	0.91538
CMRG	K4GT3	B	INDEL	0.983319	0.9129
CMRG	K4GT3	B	INDEL	0.983815	0.907938
CMRG	K4GT3	B	INDEL	0.949031	0.955072
CMRG	K4GT3	B	INDEL	0.984611	0.904355
CMRG	K4GT3	B	INDEL	0.984818	0.900221
CMRG	K4GT3	B	INDEL	0.986213	0.897464
CMRG	K4GT3	B	INDEL	0.986459	0.894432
CMRG	K4GT3	B	INDEL	0.986967	0.888368
CMRG	K4GT3	B	INDEL	0.987214	0.884509
CMRG	K4GT3	B	INDEL	0.987772	0.881477
CMRG	K4GT3	B	INDEL	0.987995	0.876516
CMRG	K4GT3	B	INDEL	0.988829	0.871555
CMRG	K4GT3	B	INDEL	0.989371	0.866042
CMRG	K4GT3	B	INDEL	0.951038	0.954796
CMRG	K4GT3	B	INDEL	0.990229	0.861632
CMRG	K4GT3	B	INDEL	0.990462	0.855292
CMRG	K4GT3	B	INDEL	0.991013	0.849228
CMRG	K4GT3	B	INDEL	0.991234	0.840408
CMRG	K4GT3	B	INDEL	0.99178	0.832139
CMRG	K4GT3	B	INDEL	0.992335	0.824697
CMRG	K4GT3	B	INDEL	0.992564	0.814223
CMRG	K4GT3	B	INDEL	0.992787	0.802922
CMRG	K4GT3	B	INDEL	0.992703	0.792999
CMRG	K4GT3	B	INDEL	0.993286	0.783352
CMRG	K4GT3	B	INDEL	0.953817	0.95452
CMRG	K4GT3	B	INDEL	0.993526	0.772326
CMRG	K4GT3	B	INDEL	0.955532	0.952591
CMRG	K4GT3	B	INDEL	0.957304	0.95204
CMRG	K4GT3	B	INDEL	0.958311	0.951488
CMRG	K4GT3	B	SNP	0.958311	0.951488
CMRG	K4GT3	B	SNP	0.958311	0.951488
CMRG	K4GT3	B	SNP	0.958311	0.951488
CMRG	K4GT3	B	SNP	0.958311	0.951488
CMRG	K4GT3	B	SNP	0.958311	0.951488
CMRG	K4GT3	B	SNP	0.958311	0.951488
CMRG	K4GT3	B	SNP	0.958311	0.951488
CMRG	K4GT3	B	SNP	0.958311	0.951488
CMRG	K4GT3	B	SNP	0.958311	0.951488
CMRG	K4GT3	B	SNP	0.958311	0.951488
CMRG	K4GT3	B	SNP	0.958311	0.951488
CMRG	K4GT3	B	SNP	0.958311	0.951488
CMRG	K4GT3	B	SNP	0.958311	0.951488
CMRG	K4GT3	B	SNP	0.958311	0.951488
CMRG	K4GT3	B	SNP	0.958311	0.951488
CMRG	K4GT3	B	SNP	0.958311	0.951488
CMRG	K4GT3	B	SNP	0.958311	0.951488
CMRG	K4GT3	B	SNP	0.958311	0.951488
CMRG	K4GT3	B	SNP	0.958311	0.951488
CMRG	K4GT3	B	SNP	0.958311	0.951488
CMRG	K4GT3	B	SNP	0.958311	0.951488
CMRG	K4GT3	B	SNP	0.958311	0.951488
CMRG	K4GT3	B	SNP	0.958311	0.951488
CMRG	K4GT3	B	SNP	0.958311	0.951488
CMRG	K4GT3	B	SNP	0.958311	0.951488
CMRG	K4GT3	B	SNP	0.958311	0.951488
CMRG	K4GT3	B	SNP	0.958311	0.951488
CMRG	K4GT3	B	SNP	0.958311	0.951488
CMRG	K4GT3	B	SNP	0.958311	0.951488
CMRG	K4GT3	B	SNP	0.958311	0.951488
CMRG	K4GT3	B	SNP	0.958311	0.951488
CMRG	K4GT3	B	SNP	0.958311	0.951488
CMRG	K4GT3	B	SNP	0.958311	0.951488
CMRG	K4GT3	B	SNP	0.958311	0.951488
CMRG	K4GT3	B	SNP	0.958311	0.951488
CMRG	K4GT3	B	SNP	0.958311	0.951488
CMRG	K4GT3	B	SNP	0.958311	0.951488
CMRG	K4GT3	B	SNP	0.958311	0.951488
CMRG	K4GT3	B	SNP	0.958311	0.951488
CMRG	K4GT3	B	SNP	0.958311	0.951488
CMRG	K4GT3	B	SNP	0.958311	0.951488
CMRG	K4GT3	B	SNP	0.958311	0.951488
CMRG	K4GT3	B	SNP	0.958311	0.951488
CMRG	K4GT3	B	SNP	0.958311	0.951488
CMRG	K4GT3	B	SNP	0.958311	0.951488
CMRG	K4GT3	B	SNP	0.958311	0.951488
CMRG	K4GT3	B	SNP	0.958311	0.951488
CMRG	K4GT3	B	SNP	0.958311	0.951488
CMRG	K4GT3	B	SNP	0.958311	0.951488
CMRG	K4GT3	B	SNP	0.958311	0.951488
CMRG	K4GT3	B	SNP	0.958311	0.951488
CMRG	K4GT3	B	SNP	0.958311	0.951488
CMRG	K4GT3	B	SNP	0.958311	0.951488
CMRG	K4GT3	B	SNP	0.958311	0.951488
CMRG	K4GT3	B	SNP	0.958311	0.951488
CMRG	K4GT3	B	SNP	0.958311	0.951488
CMRG	K4GT3	B	SNP	0.958311	0.951488
CMRG	K4GT3	B	SNP	0.958311	0.951488
CMRG	K4GT3	B	SNP	0.958311	0.951488
CMRG	K4GT3	B	SNP	0.958311	0.951488
CMRG	K4GT3	C	INDEL	0.945296	0.956174
CMRG	K4GT3	C	INDEL	0.945296	0.956174
CMRG	K4GT3	C	INDEL	0.958849	0.95204
CMRG	K4GT3	C	INDEL	0.959354	0.951764
CMRG	K4GT3	C	INDEL	0.959838	0.950937
CMRG	K4GT3	C	INDEL	0.960324	0.949835
CMRG	K4GT3	C	INDEL	0.96133	0.949835
CMRG	K4GT3	C	INDEL	0.961559	0.949008
CMRG	K4GT3	C	INDEL	0.963104	0.948456
CMRG	K4GT3	C	INDEL	0.964927	0.947905
CMRG	K4GT3	C	INDEL	0.965696	0.947354
CMRG	K4GT3	C	INDEL	0.965912	0.946527
CMRG	K4GT3	C	INDEL	0.966148	0.9457
CMRG	K4GT3	C	INDEL	0.966922	0.945424
CMRG	K4GT3	C	INDEL	0.967105	0.942668
CMRG	K4GT3	C	INDEL	0.968141	0.940739
CMRG	K4GT3	C	INDEL	0.969438	0.939361
CMRG	K4GT3	C	INDEL	0.970166	0.937431
CMRG	K4GT3	C	INDEL	0.97093	0.936053
CMRG	K4GT3	C	INDEL	0.971436	0.934675
CMRG	K4GT3	C	INDEL	0.973018	0.933572
CMRG	K4GT3	C	INDEL	0.972973	0.93247
CMRG	K4GT3	C	INDEL	0.945546	0.956174
CMRG	K4GT3	C	INDEL	0.975405	0.931643
CMRG	K4GT3	C	INDEL	0.976738	0.93054
CMRG	K4GT3	C	INDEL	0.976973	0.928886
CMRG	K4GT3	C	INDEL	0.978855	0.927233
CMRG	K4GT3	C	INDEL	0.979384	0.925303
CMRG	K4GT3	C	INDEL	0.980176	0.923374
CMRG	K4GT3	C	INDEL	0.980643	0.919791
CMRG	K4GT3	C	INDEL	0.981699	0.916207
CMRG	K4GT3	C	INDEL	0.983061	0.913727
CMRG	K4GT3	C	INDEL	0.983555	0.909316
CMRG	K4GT3	C	INDEL	0.949031	0.955072
CMRG	K4GT3	C	INDEL	0.984348	0.905733
CMRG	K4GT3	C	INDEL	0.984548	0.901874
CMRG	K4GT3	C	INDEL	0.98594	0.898567
CMRG	K4GT3	C	INDEL	0.986189	0.895259
CMRG	K4GT3	C	INDEL	0.986986	0.889471
CMRG	K4GT3	C	INDEL	0.987229	0.885888
CMRG	K4GT3	C	INDEL	0.987485	0.88258
CMRG	K4GT3	C	INDEL	0.987714	0.877067
CMRG	K4GT3	C	INDEL	0.98854	0.872381
CMRG	K4GT3	C	INDEL	0.989078	0.866593
CMRG	K4GT3	C	INDEL	0.951038	0.954796
CMRG	K4GT3	C	INDEL	0.989933	0.862183
CMRG	K4GT3	C	INDEL	0.990166	0.856119
CMRG	K4GT3	C	INDEL	0.990721	0.850331
CMRG	K4GT3	C	INDEL	0.991245	0.841235
CMRG	K4GT3	C	INDEL	0.991796	0.833517
CMRG	K4GT3	C	INDEL	0.992349	0.826075
CMRG	K4GT3	C	INDEL	0.992576	0.814774
CMRG	K4GT3	C	INDEL	0.992799	0.803473
CMRG	K4GT3	C	INDEL	0.992713	0.794101
CMRG	K4GT3	C	INDEL	0.993295	0.784454
CMRG	K4GT3	C	INDEL	0.953817	0.95452
CMRG	K4GT3	C	INDEL	0.993531	0.773429
CMRG	K4GT3	C	INDEL	0.955835	0.953418
CMRG	K4GT3	C	INDEL	0.95707	0.952591
CMRG	K4GT3	C	INDEL	0.958345	0.95204
CMRG	K4GT3	C	SNP	0.958345	0.95204
CMRG	K4GT3	C	SNP	0.958345	0.95204
CMRG	K4GT3	C	SNP	0.958345	0.95204
CMRG	K4GT3	C	SNP	0.958345	0.95204
CMRG	K4GT3	C	SNP	0.958345	0.95204
CMRG	K4GT3	C	SNP	0.958345	0.95204
CMRG	K4GT3	C	SNP	0.958345	0.95204
CMRG	K4GT3	C	SNP	0.958345	0.95204
CMRG	K4GT3	C	SNP	0.958345	0.95204
CMRG	K4GT3	C	SNP	0.958345	0.95204
CMRG	K4GT3	C	SNP	0.958345	0.95204
CMRG	K4GT3	C	SNP	0.958345	0.95204
CMRG	K4GT3	C	SNP	0.958345	0.95204
CMRG	K4GT3	C	SNP	0.958345	0.95204
CMRG	K4GT3	C	SNP	0.958345	0.95204
CMRG	K4GT3	C	SNP	0.958345	0.95204
CMRG	K4GT3	C	SNP	0.958345	0.95204
CMRG	K4GT3	C	SNP	0.958345	0.95204
CMRG	K4GT3	C	SNP	0.958345	0.95204
CMRG	K4GT3	C	SNP	0.958345	0.95204
CMRG	K4GT3	C	SNP	0.958345	0.95204
CMRG	K4GT3	C	SNP	0.958345	0.95204
CMRG	K4GT3	C	SNP	0.958345	0.95204
CMRG	K4GT3	C	SNP	0.958345	0.95204
CMRG	K4GT3	C	SNP	0.958345	0.95204
CMRG	K4GT3	C	SNP	0.958345	0.95204
CMRG	K4GT3	C	SNP	0.958345	0.95204
CMRG	K4GT3	C	SNP	0.958345	0.95204
CMRG	K4GT3	C	SNP	0.958345	0.95204
CMRG	K4GT3	C	SNP	0.958345	0.95204
CMRG	K4GT3	C	SNP	0.958345	0.95204
CMRG	K4GT3	C	SNP	0.958345	0.95204
CMRG	K4GT3	C	SNP	0.958345	0.95204
CMRG	K4GT3	C	SNP	0.958345	0.95204
CMRG	K4GT3	C	SNP	0.958345	0.95204
CMRG	K4GT3	C	SNP	0.958345	0.95204
CMRG	K4GT3	C	SNP	0.958345	0.95204
CMRG	K4GT3	C	SNP	0.958345	0.95204
CMRG	K4GT3	C	SNP	0.958345	0.95204
CMRG	K4GT3	C	SNP	0.958345	0.95204
CMRG	K4GT3	C	SNP	0.958345	0.95204
CMRG	K4GT3	C	SNP	0.958345	0.95204
CMRG	K4GT3	C	SNP	0.958345	0.95204
CMRG	K4GT3	C	SNP	0.958345	0.95204
CMRG	K4GT3	C	SNP	0.958345	0.95204
CMRG	K4GT3	C	SNP	0.958345	0.95204
CMRG	K4GT3	C	SNP	0.958345	0.95204
CMRG	K4GT3	C	SNP	0.958345	0.95204
CMRG	K4GT3	C	SNP	0.958345	0.95204
CMRG	K4GT3	C	SNP	0.958345	0.95204
CMRG	K4GT3	C	SNP	0.958345	0.95204
CMRG	K4GT3	C	SNP	0.958345	0.95204
CMRG	K4GT3	C	SNP	0.958345	0.95204
CMRG	K4GT3	C	SNP	0.958345	0.95204
CMRG	K4GT3	C	SNP	0.958345	0.95204
CMRG	K4GT3	C	SNP	0.958345	0.95204
CMRG	K4GT3	C	SNP	0.958345	0.95204
CMRG	K4GT3	C	SNP	0.958345	0.95204
CMRG	K4GT3	C	SNP	0.958345	0.95204
CMRG	K4GT3	C	SNP	0.958345	0.95204
CMRG	K4GT3	D	INDEL	0.945767	0.956174
CMRG	K4GT3	D	INDEL	0.945767	0.956174
CMRG	K4GT3	D	INDEL	0.961404	0.951488
CMRG	K4GT3	D	INDEL	0.961902	0.951488
CMRG	K4GT3	D	INDEL	0.963114	0.949008
CMRG	K4GT3	D	INDEL	0.963587	0.948181
CMRG	K4GT3	D	INDEL	0.964626	0.94763
CMRG	K4GT3	D	INDEL	0.965123	0.947078
CMRG	K4GT3	D	INDEL	0.966384	0.946251
CMRG	K4GT3	D	INDEL	0.968228	0.9457
CMRG	K4GT3	D	INDEL	0.968467	0.945424
CMRG	K4GT3	D	INDEL	0.968707	0.944322
CMRG	K4GT3	D	INDEL	0.968948	0.943495
CMRG	K4GT3	D	INDEL	0.969455	0.943219
CMRG	K4GT3	D	INDEL	0.96943	0.941841
CMRG	K4GT3	D	INDEL	0.969931	0.939912
CMRG	K4GT3	D	INDEL	0.971776	0.938809
CMRG	K4GT3	D	INDEL	0.972245	0.936604
CMRG	K4GT3	D	INDEL	0.972747	0.935502
CMRG	K4GT3	D	INDEL	0.973266	0.933572
CMRG	K4GT3	D	INDEL	0.974867	0.93247
CMRG	K4GT3	D	INDEL	0.974832	0.931092
CMRG	K4GT3	D	INDEL	0.946017	0.956174
CMRG	K4GT3	D	INDEL	0.976986	0.930265
CMRG	K4GT3	D	INDEL	0.978616	0.928886
CMRG	K4GT3	D	INDEL	0.978843	0.927508
CMRG	K4GT3	D	INDEL	0.981031	0.925854
CMRG	K4GT3	D	INDEL	0.981271	0.923925
CMRG	K4GT3	D	INDEL	0.982072	0.92172
CMRG	K4GT3	D	INDEL	0.982255	0.91731
CMRG	K4GT3	D	INDEL	0.983046	0.914002
CMRG	K4GT3	D	INDEL	0.984402	0.91097
CMRG	K4GT3	D	INDEL	0.98491	0.906284
CMRG	K4GT3	D	INDEL	0.950519	0.955072
CMRG	K4GT3	D	INDEL	0.985702	0.902426
CMRG	K4GT3	D	INDEL	0.985928	0.898567
CMRG	K4GT3	D	INDEL	0.986753	0.89581
CMRG	K4GT3	D	INDEL	0.986998	0.892227
CMRG	K4GT3	D	INDEL	0.987218	0.886163
CMRG	K4GT3	D	INDEL	0.987463	0.88258
CMRG	K4GT3	D	INDEL	0.988028	0.879272
CMRG	K4GT3	D	INDEL	0.988253	0.874035
CMRG	K4GT3	D	INDEL	0.989091	0.868523
CMRG	K4GT3	D	INDEL	0.989631	0.86301
CMRG	K4GT3	D	INDEL	0.952533	0.954796
CMRG	K4GT3	D	INDEL	0.990494	0.8586
CMRG	K4GT3	D	INDEL	0.990729	0.851709
CMRG	K4GT3	D	INDEL	0.991277	0.845645
CMRG	K4GT3	D	INDEL	0.991501	0.836825
CMRG	K4GT3	D	INDEL	0.992061	0.829107
CMRG	K4GT3	D	INDEL	0.992621	0.821665
CMRG	K4GT3	D	INDEL	0.992855	0.811191
CMRG	K4GT3	D	INDEL	0.993088	0.800165
CMRG	K4GT3	D	INDEL	0.993012	0.791069
CMRG	K4GT3	D	INDEL	0.993596	0.780871
CMRG	K4GT3	D	INDEL	0.956603	0.95452
CMRG	K4GT3	D	INDEL	0.993829	0.768743
CMRG	K4GT3	D	INDEL	0.95914	0.953142
CMRG	K4GT3	D	INDEL	0.960399	0.952315
CMRG	K4GT3	D	INDEL	0.960626	0.951764
CMRG	K4GT3	D	SNP	0.960626	0.951764
CMRG	K4GT3	D	SNP	0.960626	0.951764
CMRG	K4GT3	D	SNP	0.960626	0.951764
CMRG	K4GT3	D	SNP	0.960626	0.951764
CMRG	K4GT3	D	SNP	0.960626	0.951764
CMRG	K4GT3	D	SNP	0.960626	0.951764
CMRG	K4GT3	D	SNP	0.960626	0.951764
CMRG	K4GT3	D	SNP	0.960626	0.951764
CMRG	K4GT3	D	SNP	0.960626	0.951764
CMRG	K4GT3	D	SNP	0.960626	0.951764
CMRG	K4GT3	D	SNP	0.960626	0.951764
CMRG	K4GT3	D	SNP	0.960626	0.951764
CMRG	K4GT3	D	SNP	0.960626	0.951764
CMRG	K4GT3	D	SNP	0.960626	0.951764
CMRG	K4GT3	D	SNP	0.960626	0.951764
CMRG	K4GT3	D	SNP	0.960626	0.951764
CMRG	K4GT3	D	SNP	0.960626	0.951764
CMRG	K4GT3	D	SNP	0.960626	0.951764
CMRG	K4GT3	D	SNP	0.960626	0.951764
CMRG	K4GT3	D	SNP	0.960626	0.951764
CMRG	K4GT3	D	SNP	0.960626	0.951764
CMRG	K4GT3	D	SNP	0.960626	0.951764
CMRG	K4GT3	D	SNP	0.960626	0.951764
CMRG	K4GT3	D	SNP	0.960626	0.951764
CMRG	K4GT3	D	SNP	0.960626	0.951764
CMRG	K4GT3	D	SNP	0.960626	0.951764
CMRG	K4GT3	D	SNP	0.960626	0.951764
CMRG	K4GT3	D	SNP	0.960626	0.951764
CMRG	K4GT3	D	SNP	0.960626	0.951764
CMRG	K4GT3	D	SNP	0.960626	0.951764
CMRG	K4GT3	D	SNP	0.960626	0.951764
CMRG	K4GT3	D	SNP	0.960626	0.951764
CMRG	K4GT3	D	SNP	0.960626	0.951764
CMRG	K4GT3	D	SNP	0.960626	0.951764
CMRG	K4GT3	D	SNP	0.960626	0.951764
CMRG	K4GT3	D	SNP	0.960626	0.951764
CMRG	K4GT3	D	SNP	0.960626	0.951764
CMRG	K4GT3	D	SNP	0.960626	0.951764
CMRG	K4GT3	D	SNP	0.960626	0.951764
CMRG	K4GT3	D	SNP	0.960626	0.951764
CMRG	K4GT3	D	SNP	0.960626	0.951764
CMRG	K4GT3	D	SNP	0.960626	0.951764
CMRG	K4GT3	D	SNP	0.960626	0.951764
CMRG	K4GT3	D	SNP	0.960626	0.951764
CMRG	K4GT3	D	SNP	0.960626	0.951764
CMRG	K4GT3	D	SNP	0.960626	0.951764
CMRG	K4GT3	D	SNP	0.960626	0.951764
CMRG	K4GT3	D	SNP	0.960626	0.951764
CMRG	K4GT3	D	SNP	0.960626	0.951764
CMRG	K4GT3	D	SNP	0.960626	0.951764
CMRG	K4GT3	D	SNP	0.960626	0.951764
CMRG	K4GT3	D	SNP	0.960626	0.951764
CMRG	K4GT3	D	SNP	0.960626	0.951764
CMRG	K4GT3	D	SNP	0.960626	0.951764
CMRG	K4GT3	D	SNP	0.960626	0.951764
CMRG	K4GT3	D	SNP	0.960626	0.951764
CMRG	K4GT3	D	SNP	0.960626	0.951764
CMRG	K4GT3	D	SNP	0.960626	0.951764
CMRG	K4GT3	D	SNP	0.960626	0.951764
CMRG	K4GT3	D	SNP	0.960626	0.951764

## Sheet: 4b
DATASET	SUBMISSION	REPRESENTATION	VARIANT_TYPE	PRECISION	RECALL
CMRG	K4GT3	ORIGINAL	SNP	0.972861	0.984005
CMRG	K4GT3	ORIGINAL	SNP	0.972861	0.984005
CMRG	K4GT3	ORIGINAL	SNP	0.972861	0.984005
CMRG	K4GT3	ORIGINAL	SNP	0.972861	0.984005
CMRG	K4GT3	ORIGINAL	SNP	0.973402	0.983964
CMRG	K4GT3	ORIGINAL	SNP	0.973632	0.983884
CMRG	K4GT3	ORIGINAL	SNP	0.973978	0.983804
CMRG	K4GT3	ORIGINAL	SNP	0.974521	0.983804
CMRG	K4GT3	ORIGINAL	SNP	0.974868	0.983683
CMRG	K4GT3	ORIGINAL	SNP	0.975295	0.983683
CMRG	K4GT3	ORIGINAL	SNP	0.975527	0.983643
CMRG	K4GT3	ORIGINAL	SNP	0.976029	0.983482
CMRG	K4GT3	ORIGINAL	SNP	0.97626	0.983361
CMRG	K4GT3	ORIGINAL	SNP	0.976414	0.983281
CMRG	K4GT3	ORIGINAL	SNP	0.976761	0.98312
CMRG	K4GT3	ORIGINAL	SNP	0.977032	0.98304
CMRG	K4GT3	ORIGINAL	SNP	0.977343	0.98296
CMRG	K4GT3	ORIGINAL	SNP	0.977771	0.982879
CMRG	K4GT3	ORIGINAL	SNP	0.97796	0.982598
CMRG	K4GT3	ORIGINAL	SNP	0.978387	0.982437
CMRG	K4GT3	ORIGINAL	SNP	0.978738	0.982357
CMRG	K4GT3	ORIGINAL	SNP	0.978969	0.982156
CMRG	K4GT3	ORIGINAL	SNP	0.979356	0.981915
CMRG	K4GT3	ORIGINAL	SNP	0.979738	0.981352
CMRG	K4GT3	ORIGINAL	SNP	0.980088	0.981191
CMRG	K4GT3	ORIGINAL	SNP	0.980435	0.980789
CMRG	K4GT3	ORIGINAL	SNP	0.981024	0.980669
CMRG	K4GT3	ORIGINAL	SNP	0.981254	0.980307
CMRG	K4GT3	ORIGINAL	SNP	0.981528	0.980227
CMRG	K4GT3	ORIGINAL	SNP	0.982118	0.980026
CMRG	K4GT3	ORIGINAL	SNP	0.982583	0.979463
CMRG	K4GT3	ORIGINAL	SNP	0.982773	0.978981
CMRG	K4GT3	ORIGINAL	SNP	0.983438	0.978418
CMRG	K4GT3	ORIGINAL	SNP	0.983788	0.977976
CMRG	K4GT3	ORIGINAL	SNP	0.984333	0.977212
CMRG	K4GT3	ORIGINAL	SNP	0.984965	0.976811
CMRG	K4GT3	ORIGINAL	SNP	0.985435	0.976168
CMRG	K4GT3	ORIGINAL	SNP	0.985862	0.975243
CMRG	K4GT3	ORIGINAL	SNP	0.986655	0.97464
CMRG	K4GT3	ORIGINAL	SNP	0.987248	0.973877
CMRG	K4GT3	ORIGINAL	SNP	0.987963	0.973113
CMRG	K4GT3	ORIGINAL	SNP	0.988554	0.971907
CMRG	K4GT3	ORIGINAL	SNP	0.989068	0.970822
CMRG	K4GT3	ORIGINAL	SNP	0.989623	0.969657
CMRG	K4GT3	ORIGINAL	SNP	0.99063	0.968732
CMRG	K4GT3	ORIGINAL	SNP	0.99115	0.967728
CMRG	K4GT3	ORIGINAL	SNP	0.991548	0.966562
CMRG	K4GT3	ORIGINAL	SNP	0.992188	0.964794
CMRG	K4GT3	ORIGINAL	SNP	0.992712	0.963427
CMRG	K4GT3	ORIGINAL	SNP	0.99336	0.962021
CMRG	K4GT3	ORIGINAL	SNP	0.993679	0.960373
CMRG	K4GT3	ORIGINAL	SNP	0.994368	0.958002
CMRG	K4GT3	ORIGINAL	SNP	0.994857	0.956233
CMRG	K4GT3	ORIGINAL	SNP	0.995426	0.95338
CMRG	K4GT3	ORIGINAL	SNP	0.995622	0.950567
CMRG	K4GT3	ORIGINAL	SNP	0.996029	0.947593
CMRG	K4GT3	ORIGINAL	SNP	0.996352	0.943895
CMRG	K4GT3	ORIGINAL	SNP	0.996761	0.939957
CMRG	K4GT3	ORIGINAL	SNP	0.997043	0.935013
CMRG	K4GT3	ORIGINAL	SNP	0.997195	0.928744
CMRG	K4GT3	ORIGINAL	SNP	0.997476	0.921309
CMRG	K4GT3	ORIGINAL	INDEL	0.96531	0.95239
CMRG	K4GT3	ORIGINAL	INDEL	0.96531	0.95239
CMRG	K4GT3	ORIGINAL	INDEL	0.96531	0.95239
CMRG	K4GT3	ORIGINAL	INDEL	0.96531	0.95239
CMRG	K4GT3	ORIGINAL	INDEL	0.966427	0.952199
CMRG	K4GT3	ORIGINAL	INDEL	0.96679	0.951816
CMRG	K4GT3	ORIGINAL	INDEL	0.967341	0.951434
CMRG	K4GT3	ORIGINAL	INDEL	0.968087	0.951243
CMRG	K4GT3	ORIGINAL	INDEL	0.968628	0.950478
CMRG	K4GT3	ORIGINAL	INDEL	0.969372	0.950096
CMRG	K4GT3	ORIGINAL	INDEL	0.969939	0.950096
CMRG	K4GT3	ORIGINAL	INDEL	0.970117	0.949713
CMRG	K4GT3	ORIGINAL	INDEL	0.970295	0.949331
CMRG	K4GT3	ORIGINAL	INDEL	0.970467	0.948757
CMRG	K4GT3	ORIGINAL	INDEL	0.97083	0.948184
CMRG	K4GT3	ORIGINAL	INDEL	0.971009	0.947801
CMRG	K4GT3	ORIGINAL	INDEL	0.971182	0.947228
CMRG	K4GT3	ORIGINAL	INDEL	0.97213	0.947036
CMRG	K4GT3	ORIGINAL	INDEL	0.972124	0.946845
CMRG	K4GT3	ORIGINAL	INDEL	0.972304	0.946463
CMRG	K4GT3	ORIGINAL	INDEL	0.972288	0.945889
CMRG	K4GT3	ORIGINAL	INDEL	0.972654	0.945315
CMRG	K4GT3	ORIGINAL	INDEL	0.972824	0.944551
CMRG	K4GT3	ORIGINAL	INDEL	0.972957	0.942447
CMRG	K4GT3	ORIGINAL	INDEL	0.973502	0.9413
CMRG	K4GT3	ORIGINAL	INDEL	0.974237	0.939962
CMRG	K4GT3	ORIGINAL	INDEL	0.974787	0.938815
CMRG	K4GT3	ORIGINAL	INDEL	0.975154	0.93805
CMRG	K4GT3	ORIGINAL	INDEL	0.975887	0.936329
CMRG	K4GT3	ORIGINAL	INDEL	0.975853	0.93499
CMRG	K4GT3	ORIGINAL	INDEL	0.976014	0.933652
CMRG	K4GT3	ORIGINAL	INDEL	0.97619	0.932887
CMRG	K4GT3	ORIGINAL	INDEL	0.976157	0.931549
CMRG	K4GT3	ORIGINAL	INDEL	0.977679	0.929637
CMRG	K4GT3	ORIGINAL	INDEL	0.97784	0.928107
CMRG	K4GT3	ORIGINAL	INDEL	0.978788	0.926386
CMRG	K4GT3	ORIGINAL	INDEL	0.979335	0.924283
CMRG	K4GT3	ORIGINAL	INDEL	0.979675	0.921606
CMRG	K4GT3	ORIGINAL	INDEL	0.980252	0.92065
CMRG	K4GT3	ORIGINAL	INDEL	0.980793	0.917782
CMRG	K4GT3	ORIGINAL	INDEL	0.980903	0.913384
CMRG	K4GT3	ORIGINAL	INDEL	0.981443	0.910134
CMRG	K4GT3	ORIGINAL	INDEL	0.981999	0.907457
CMRG	K4GT3	ORIGINAL	INDEL	0.982547	0.904207
CMRG	K4GT3	ORIGINAL	INDEL	0.983299	0.900574
CMRG	K4GT3	ORIGINAL	INDEL	0.983854	0.897132
CMRG	K4GT3	ORIGINAL	INDEL	0.983776	0.892734
CMRG	K4GT3	ORIGINAL	INDEL	0.984743	0.888528
CMRG	K4GT3	ORIGINAL	INDEL	0.985513	0.884512
CMRG	K4GT3	ORIGINAL	INDEL	0.986263	0.878585
CMRG	K4GT3	ORIGINAL	INDEL	0.987035	0.873423
CMRG	K4GT3	ORIGINAL	INDEL	0.988476	0.869216
CMRG	K4GT3	ORIGINAL	INDEL	0.988843	0.864245
CMRG	K4GT3	ORIGINAL	INDEL	0.989423	0.858509
CMRG	K4GT3	ORIGINAL	INDEL	0.989967	0.848948
CMRG	K4GT3	ORIGINAL	INDEL	0.990562	0.84283
CMRG	K4GT3	ORIGINAL	INDEL	0.991112	0.831549
CMRG	K4GT3	ORIGINAL	INDEL	0.991234	0.821606
CMRG	K4GT3	ORIGINAL	INDEL	0.991357	0.811472
CMRG	K4GT3	ORIGINAL	INDEL	0.992186	0.801147
CMRG	K4GT3	ORIGINAL	INDEL	0.992075	0.789866
CMRG	K4GT3	A	SNP	1	0.981714
CMRG	K4GT3	A	SNP	1	0.981714
CMRG	K4GT3	A	SNP	1	0.981714
CMRG	K4GT3	A	SNP	1	0.981714
CMRG	K4GT3	A	SNP	1	0.981673
CMRG	K4GT3	A	SNP	1	0.981633
CMRG	K4GT3	A	SNP	1	0.981633
CMRG	K4GT3	A	SNP	1	0.981553
CMRG	K4GT3	A	SNP	1	0.98083
CMRG	K4GT3	A	SNP	1	0.98083
CMRG	K4GT3	A	SNP	1	0.980629
CMRG	K4GT3	A	SNP	1	0.980307
CMRG	K4GT3	A	SNP	1	0.980227
CMRG	K4GT3	A	SNP	1	0.980186
CMRG	K4GT3	A	SNP	1	0.979986
CMRG	K4GT3	A	SNP	1	0.979986
CMRG	K4GT3	A	SNP	1	0.979785
CMRG	K4GT3	A	SNP	1	0.979664
CMRG	K4GT3	A	SNP	1	0.979302
CMRG	K4GT3	A	SNP	1	0.979142
CMRG	K4GT3	A	SNP	1	0.978941
CMRG	K4GT3	A	SNP	1	0.97886
CMRG	K4GT3	A	SNP	1	0.978539
CMRG	K4GT3	A	SNP	1	0.977815
CMRG	K4GT3	A	SNP	1	0.977655
CMRG	K4GT3	A	SNP	1	0.977293
CMRG	K4GT3	A	SNP	1	0.977172
CMRG	K4GT3	A	SNP	1	0.976409
CMRG	K4GT3	A	SNP	1	0.976288
CMRG	K4GT3	A	SNP	1	0.976047
CMRG	K4GT3	A	SNP	1	0.974721
CMRG	K4GT3	A	SNP	1	0.974439
CMRG	K4GT3	A	SNP	1	0.973515
CMRG	K4GT3	A	SNP	1	0.973314
CMRG	K4GT3	A	SNP	1	0.972028
CMRG	K4GT3	A	SNP	1	0.971546
CMRG	K4GT3	A	SNP	1	0.970903
CMRG	K4GT3	A	SNP	1	0.969697
CMRG	K4GT3	A	SNP	1	0.96829
CMRG	K4GT3	A	SNP	1	0.967245
CMRG	K4GT3	A	SNP	1	0.966361
CMRG	K4GT3	A	SNP	1	0.965115
CMRG	K4GT3	A	SNP	1	0.963548
CMRG	K4GT3	A	SNP	1	0.961177
CMRG	K4GT3	A	SNP	1	0.960051
CMRG	K4GT3	A	SNP	1	0.958806
CMRG	K4GT3	A	SNP	1	0.958122
CMRG	K4GT3	A	SNP	1	0.956836
CMRG	K4GT3	A	SNP	1	0.95547
CMRG	K4GT3	A	SNP	1	0.953902
CMRG	K4GT3	A	SNP	1	0.951853
CMRG	K4GT3	A	SNP	1	0.949482
CMRG	K4GT3	A	SNP	1	0.947834
CMRG	K4GT3	A	SNP	1	0.944458
CMRG	K4GT3	A	SNP	1	0.940439
CMRG	K4GT3	A	SNP	1	0.936862
CMRG	K4GT3	A	SNP	1	0.933406
CMRG	K4GT3	A	SNP	1	0.929065
CMRG	K4GT3	A	SNP	1	0.923519
CMRG	K4GT3	A	SNP	1	0.916767
CMRG	K4GT3	A	SNP	1	0.909453
CMRG	K4GT3	A	INDEL	0.780215	0.945507
CMRG	K4GT3	A	INDEL	0.780215	0.945507
CMRG	K4GT3	A	INDEL	0.780215	0.945507
CMRG	K4GT3	A	INDEL	0.780215	0.945507
CMRG	K4GT3	A	INDEL	0.787604	0.945124
CMRG	K4GT3	A	INDEL	0.7911	0.944933
CMRG	K4GT3	A	INDEL	0.796583	0.944933
CMRG	K4GT3	A	INDEL	0.8	0.943021
CMRG	K4GT3	A	INDEL	0.804209	0.942447
CMRG	K4GT3	A	INDEL	0.807573	0.942065
CMRG	K4GT3	A	INDEL	0.810895	0.942065
CMRG	K4GT3	A	INDEL	0.813781	0.941683
CMRG	K4GT3	A	INDEL	0.816012	0.9413
CMRG	K4GT3	A	INDEL	0.818257	0.940918
CMRG	K4GT3	A	INDEL	0.820487	0.940344
CMRG	K4GT3	A	INDEL	0.822624	0.939962
CMRG	K4GT3	A	INDEL	0.824299	0.939197
CMRG	K4GT3	A	INDEL	0.827743	0.939006
CMRG	K4GT3	A	INDEL	0.828523	0.938623
CMRG	K4GT3	A	INDEL	0.832796	0.93805
CMRG	K4GT3	A	INDEL	0.83498	0.937476
CMRG	K4GT3	A	INDEL	0.836662	0.937285
CMRG	K4GT3	A	INDEL	0.839739	0.935755
CMRG	K4GT3	A	INDEL	0.842332	0.933652
CMRG	K4GT3	A	INDEL	0.845527	0.932505
CMRG	K4GT3	A	INDEL	0.848997	0.930975
CMRG	K4GT3	A	INDEL	0.85256	0.929828
CMRG	K4GT3	A	INDEL	0.854805	0.928681
CMRG	K4GT3	A	INDEL	0.857143	0.92696
CMRG	K4GT3	A	INDEL	0.860469	0.925621
CMRG	K4GT3	A	INDEL	0.86427	0.924092
CMRG	K4GT3	A	INDEL	0.865985	0.922945
CMRG	K4GT3	A	INDEL	0.870775	0.921224
CMRG	K4GT3	A	INDEL	0.874364	0.919503
CMRG	K4GT3	A	INDEL	0.878938	0.917591
CMRG	K4GT3	A	INDEL	0.884296	0.916252
CMRG	K4GT3	A	INDEL	0.888414	0.913384
CMRG	K4GT3	A	INDEL	0.891699	0.909943
CMRG	K4GT3	A	INDEL	0.897353	0.907648
CMRG	K4GT3	A	INDEL	0.901105	0.904207
CMRG	K4GT3	A	INDEL	0.906972	0.900382
CMRG	K4GT3	A	INDEL	0.911176	0.896367
CMRG	K4GT3	A	INDEL	0.913732	0.893117
CMRG	K4GT3	A	INDEL	0.916289	0.889484
CMRG	K4GT3	A	INDEL	0.922464	0.884895
CMRG	K4GT3	A	INDEL	0.925361	0.881836
CMRG	K4GT3	A	INDEL	0.92925	0.878967
CMRG	K4GT3	A	INDEL	0.934436	0.874761
CMRG	K4GT3	A	INDEL	0.939563	0.870937
CMRG	K4GT3	A	INDEL	0.945477	0.865392
CMRG	K4GT3	A	INDEL	0.946947	0.860038
CMRG	K4GT3	A	INDEL	0.956197	0.855641
CMRG	K4GT3	A	INDEL	0.958378	0.849713
CMRG	K4GT3	A	INDEL	0.961152	0.842065
CMRG	K4GT3	A	INDEL	0.963078	0.832887
CMRG	K4GT3	A	INDEL	0.965988	0.82543
CMRG	K4GT3	A	INDEL	0.969105	0.815679
CMRG	K4GT3	A	INDEL	0.972568	0.806692
CMRG	K4GT3	A	INDEL	0.973383	0.797132
CMRG	K4GT3	A	INDEL	0.975118	0.786807
CMRG	K4GT3	A	INDEL	0.976196	0.776291
CMRG	K4GT3	B	SNP	0.973531	0.983
CMRG	K4GT3	B	SNP	0.973531	0.983
CMRG	K4GT3	B	SNP	0.973531	0.983
CMRG	K4GT3	B	SNP	0.973531	0.983
CMRG	K4GT3	B	SNP	0.974228	0.98296
CMRG	K4GT3	B	SNP	0.974692	0.982879
CMRG	K4GT3	B	SNP	0.975119	0.982839
CMRG	K4GT3	B	SNP	0.9757	0.982759
CMRG	K4GT3	B	SNP	0.976271	0.982196
CMRG	K4GT3	B	SNP	0.976779	0.982196
CMRG	K4GT3	B	SNP	0.977048	0.982035
CMRG	K4GT3	B	SNP	0.977504	0.981432
CMRG	K4GT3	B	SNP	0.977697	0.981312
CMRG	K4GT3	B	SNP	0.978088	0.981272
CMRG	K4GT3	B	SNP	0.978436	0.981071
CMRG	K4GT3	B	SNP	0.97875	0.981071
CMRG	K4GT3	B	SNP	0.979099	0.98087
CMRG	K4GT3	B	SNP	0.979412	0.980789
CMRG	K4GT3	B	SNP	0.979601	0.980428
CMRG	K4GT3	B	SNP	0.980149	0.980267
CMRG	K4GT3	B	SNP	0.980499	0.980026
CMRG	K4GT3	B	SNP	0.980732	0.979865
CMRG	K4GT3	B	SNP	0.9812	0.979543
CMRG	K4GT3	B	SNP	0.981699	0.97878
CMRG	K4GT3	B	SNP	0.982092	0.978619
CMRG	K4GT3	B	SNP	0.982443	0.978257
CMRG	K4GT3	B	SNP	0.982877	0.978137
CMRG	K4GT3	B	SNP	0.983139	0.977212
CMRG	K4GT3	B	SNP	0.983495	0.977092
CMRG	K4GT3	B	SNP	0.984049	0.976851
CMRG	K4GT3	B	SNP	0.984549	0.975725
CMRG	K4GT3	B	SNP	0.984785	0.975444
CMRG	K4GT3	B	SNP	0.985371	0.97456
CMRG	K4GT3	B	SNP	0.985689	0.974359
CMRG	K4GT3	B	SNP	0.986238	0.973515
CMRG	K4GT3	B	SNP	0.986956	0.973073
CMRG	K4GT3	B	SNP	0.987431	0.97247
CMRG	K4GT3	B	SNP	0.987858	0.971104
CMRG	K4GT3	B	SNP	0.988647	0.969416
CMRG	K4GT3	B	SNP	0.989161	0.96829
CMRG	K4GT3	B	SNP	0.989961	0.966964
CMRG	K4GT3	B	SNP	0.990561	0.965879
CMRG	K4GT3	B	SNP	0.990957	0.964472
CMRG	K4GT3	B	SNP	0.991388	0.962262
CMRG	K4GT3	B	SNP	0.992199	0.961056
CMRG	K4GT3	B	SNP	0.992767	0.95981
CMRG	K4GT3	B	SNP	0.993258	0.959127
CMRG	K4GT3	B	SNP	0.993912	0.957962
CMRG	K4GT3	B	SNP	0.994277	0.956555
CMRG	K4GT3	B	SNP	0.994934	0.955148
CMRG	K4GT3	B	SNP	0.995092	0.95334
CMRG	K4GT3	B	SNP	0.996001	0.950928
CMRG	K4GT3	B	SNP	0.996413	0.948919
CMRG	K4GT3	B	SNP	0.996697	0.945824
CMRG	K4GT3	B	SNP	0.996855	0.942609
CMRG	K4GT3	B	SNP	0.997141	0.939233
CMRG	K4GT3	B	SNP	0.997471	0.935375
CMRG	K4GT3	B	SNP	0.997802	0.930673
CMRG	K4GT3	B	SNP	0.99792	0.925448
CMRG	K4GT3	B	SNP	0.998035	0.918696
CMRG	K4GT3	B	SNP	0.998151	0.911181
CMRG	K4GT3	B	INDEL	0.963057	0.947036
CMRG	K4GT3	B	INDEL	0.963057	0.947036
CMRG	K4GT3	B	INDEL	0.963057	0.947036
CMRG	K4GT3	B	INDEL	0.963057	0.947036
CMRG	K4GT3	B	INDEL	0.965672	0.946654
CMRG	K4GT3	B	INDEL	0.966608	0.946463
CMRG	K4GT3	B	INDEL	0.967742	0.946463
CMRG	K4GT3	B	INDEL	0.968811	0.944359
CMRG	K4GT3	B	INDEL	0.969554	0.943786
CMRG	K4GT3	B	INDEL	0.969923	0.943403
CMRG	K4GT3	B	INDEL	0.970496	0.943403
CMRG	K4GT3	B	INDEL	0.971057	0.943021
CMRG	K4GT3	B	INDEL	0.971237	0.942639
CMRG	K4GT3	B	INDEL	0.9718	0.942256
CMRG	K4GT3	B	INDEL	0.97197	0.941491
CMRG	K4GT3	B	INDEL	0.972535	0.941109
CMRG	K4GT3	B	INDEL	0.973669	0.940344
CMRG	K4GT3	B	INDEL	0.975208	0.940153
CMRG	K4GT3	B	INDEL	0.975198	0.939771
CMRG	K4GT3	B	INDEL	0.975571	0.939197
CMRG	K4GT3	B	INDEL	0.97575	0.938623
CMRG	K4GT3	B	INDEL	0.976323	0.938241
CMRG	K4GT3	B	INDEL	0.977259	0.936711
CMRG	K4GT3	B	INDEL	0.977405	0.934608
CMRG	K4GT3	B	INDEL	0.978161	0.933461
CMRG	K4GT3	B	INDEL	0.978715	0.931931
CMRG	K4GT3	B	INDEL	0.978689	0.930784
CMRG	K4GT3	B	INDEL	0.978865	0.929828
CMRG	K4GT3	B	INDEL	0.979818	0.928298
CMRG	K4GT3	B	INDEL	0.97979	0.92696
CMRG	K4GT3	B	INDEL	0.979757	0.92543
CMRG	K4GT3	B	INDEL	0.980126	0.924092
CMRG	K4GT3	B	INDEL	0.980289	0.922371
CMRG	K4GT3	B	INDEL	0.981651	0.92065
CMRG	K4GT3	B	INDEL	0.982022	0.91912
CMRG	K4GT3	B	INDEL	0.9826	0.917782
CMRG	K4GT3	B	INDEL	0.98295	0.914914
CMRG	K4GT3	B	INDEL	0.983495	0.911472
CMRG	K4GT3	B	INDEL	0.983851	0.908604
CMRG	K4GT3	B	INDEL	0.98419	0.904589
CMRG	K4GT3	B	INDEL	0.98412	0.900574
CMRG	K4GT3	B	INDEL	0.984467	0.89675
CMRG	K4GT3	B	INDEL	0.985241	0.893499
CMRG	K4GT3	B	INDEL	0.985605	0.890249
CMRG	K4GT3	B	INDEL	0.986368	0.885468
CMRG	K4GT3	B	INDEL	0.986533	0.882409
CMRG	K4GT3	B	INDEL	0.986489	0.879541
CMRG	K4GT3	B	INDEL	0.987282	0.875717
CMRG	K4GT3	B	INDEL	0.988082	0.871893
CMRG	K4GT3	B	INDEL	0.988222	0.866348
CMRG	K4GT3	B	INDEL	0.988808	0.861568
CMRG	K4GT3	B	INDEL	0.98962	0.856788
CMRG	K4GT3	B	INDEL	0.989989	0.85086
CMRG	K4GT3	B	INDEL	0.990119	0.843021
CMRG	K4GT3	B	INDEL	0.990686	0.833843
CMRG	K4GT3	B	INDEL	0.991282	0.826195
CMRG	K4GT3	B	INDEL	0.991868	0.816252
CMRG	K4GT3	B	INDEL	0.992471	0.806501
CMRG	K4GT3	B	INDEL	0.992616	0.79675
CMRG	K4GT3	B	INDEL	0.993237	0.786233
CMRG	K4GT3	B	INDEL	0.993142	0.775335
CMRG	K4GT3	C	SNP	0.972407	0.982919
CMRG	K4GT3	C	SNP	0.972407	0.982919
CMRG	K4GT3	C	SNP	0.972407	0.982919
CMRG	K4GT3	C	SNP	0.972407	0.982919
CMRG	K4GT3	C	SNP	0.97314	0.982839
CMRG	K4GT3	C	SNP	0.973641	0.982759
CMRG	K4GT3	C	SNP	0.974067	0.982718
CMRG	K4GT3	C	SNP	0.974647	0.982638
CMRG	K4GT3	C	SNP	0.975259	0.982236
CMRG	K4GT3	C	SNP	0.975766	0.982236
CMRG	K4GT3	C	SNP	0.976035	0.982075
CMRG	K4GT3	C	SNP	0.976606	0.981473
CMRG	K4GT3	C	SNP	0.9768	0.981432
CMRG	K4GT3	C	SNP	0.97719	0.981392
CMRG	K4GT3	C	SNP	0.977538	0.981191
CMRG	K4GT3	C	SNP	0.977851	0.981191
CMRG	K4GT3	C	SNP	0.978199	0.98099
CMRG	K4GT3	C	SNP	0.978511	0.98091
CMRG	K4GT3	C	SNP	0.9787	0.980548
CMRG	K4GT3	C	SNP	0.979285	0.980387
CMRG	K4GT3	C	SNP	0.979713	0.980146
CMRG	K4GT3	C	SNP	0.980064	0.979986
CMRG	K4GT3	C	SNP	0.980689	0.979664
CMRG	K4GT3	C	SNP	0.981149	0.978941
CMRG	K4GT3	C	SNP	0.981541	0.97878
CMRG	K4GT3	C	SNP	0.98189	0.978378
CMRG	K4GT3	C	SNP	0.982324	0.978257
CMRG	K4GT3	C	SNP	0.982633	0.977775
CMRG	K4GT3	C	SNP	0.982988	0.977655
CMRG	K4GT3	C	SNP	0.9835	0.977413
CMRG	K4GT3	C	SNP	0.98408	0.976328
CMRG	K4GT3	C	SNP	0.984234	0.976007
CMRG	K4GT3	C	SNP	0.984778	0.975042
CMRG	K4GT3	C	SNP	0.985055	0.974801
CMRG	K4GT3	C	SNP	0.985602	0.973877
CMRG	K4GT3	C	SNP	0.986319	0.973555
CMRG	K4GT3	C	SNP	0.986792	0.972872
CMRG	K4GT3	C	SNP	0.987216	0.971385
CMRG	K4GT3	C	SNP	0.988083	0.969697
CMRG	K4GT3	C	SNP	0.988677	0.968572
CMRG	K4GT3	C	SNP	0.989475	0.967286
CMRG	K4GT3	C	SNP	0.990075	0.966241
CMRG	K4GT3	C	SNP	0.990636	0.965115
CMRG	K4GT3	C	SNP	0.991148	0.962985
CMRG	K4GT3	C	SNP	0.991959	0.96182
CMRG	K4GT3	C	SNP	0.992607	0.960534
CMRG	K4GT3	C	SNP	0.993056	0.95981
CMRG	K4GT3	C	SNP	0.99375	0.958524
CMRG	K4GT3	C	SNP	0.994156	0.957198
CMRG	K4GT3	C	SNP	0.994813	0.955791
CMRG	K4GT3	C	SNP	0.995012	0.953983
CMRG	K4GT3	C	SNP	0.995752	0.951571
CMRG	K4GT3	C	SNP	0.996163	0.949602
CMRG	K4GT3	C	SNP	0.996404	0.946548
CMRG	K4GT3	C	SNP	0.996604	0.943413
CMRG	K4GT3	C	SNP	0.996932	0.940358
CMRG	K4GT3	C	SNP	0.997261	0.93638
CMRG	K4GT3	C	SNP	0.997634	0.931878
CMRG	K4GT3	C	SNP	0.99775	0.926614
CMRG	K4GT3	C	SNP	0.997908	0.920023
CMRG	K4GT3	C	SNP	0.998066	0.912507
CMRG	K4GT3	C	INDEL	0.96867	0.945889
CMRG	K4GT3	C	INDEL	0.96867	0.945889
CMRG	K4GT3	C	INDEL	0.96867	0.945889
CMRG	K4GT3	C	INDEL	0.96867	0.945889
CMRG	K4GT3	C	INDEL	0.969994	0.945698
CMRG	K4GT3	C	INDEL	0.970941	0.945507
CMRG	K4GT3	C	INDEL	0.972277	0.945507
CMRG	K4GT3	C	INDEL	0.973207	0.944551
CMRG	K4GT3	C	INDEL	0.973757	0.943595
CMRG	K4GT3	C	INDEL	0.974131	0.943212
CMRG	K4GT3	C	INDEL	0.974709	0.943212
CMRG	K4GT3	C	INDEL	0.975277	0.94283
CMRG	K4GT3	C	INDEL	0.97546	0.942447
CMRG	K4GT3	C	INDEL	0.97603	0.942065
CMRG	K4GT3	C	INDEL	0.976205	0.9413
CMRG	K4GT3	C	INDEL	0.97619	0.940727
CMRG	K4GT3	C	INDEL	0.977142	0.939962
CMRG	K4GT3	C	INDEL	0.978889	0.939771
CMRG	K4GT3	C	INDEL	0.97888	0.939388
CMRG	K4GT3	C	INDEL	0.979063	0.938815
CMRG	K4GT3	C	INDEL	0.979246	0.938241
CMRG	K4GT3	C	INDEL	0.979629	0.937859
CMRG	K4GT3	C	INDEL	0.979792	0.936329
CMRG	K4GT3	C	INDEL	0.979948	0.934417
CMRG	K4GT3	C	INDEL	0.980711	0.93327
CMRG	K4GT3	C	INDEL	0.981079	0.931931
CMRG	K4GT3	C	INDEL	0.981056	0.930784
CMRG	K4GT3	C	INDEL	0.981235	0.929828
CMRG	K4GT3	C	INDEL	0.982002	0.928489
CMRG	K4GT3	C	INDEL	0.981977	0.927151
CMRG	K4GT3	C	INDEL	0.982146	0.925621
CMRG	K4GT3	C	INDEL	0.982524	0.924474
CMRG	K4GT3	C	INDEL	0.982492	0.922753
CMRG	K4GT3	C	INDEL	0.983864	0.921033
CMRG	K4GT3	C	INDEL	0.984237	0.919312
CMRG	K4GT3	C	INDEL	0.984821	0.917973
CMRG	K4GT3	C	INDEL	0.985179	0.915105
CMRG	K4GT3	C	INDEL	0.985735	0.911663
CMRG	K4GT3	C	INDEL	0.986102	0.908987
CMRG	K4GT3	C	INDEL	0.986256	0.905545
CMRG	K4GT3	C	INDEL	0.986195	0.90153
CMRG	K4GT3	C	INDEL	0.986552	0.897706
CMRG	K4GT3	C	INDEL	0.987331	0.894073
CMRG	K4GT3	C	INDEL	0.987704	0.890822
CMRG	K4GT3	C	INDEL	0.988268	0.885851
CMRG	K4GT3	C	INDEL	0.988228	0.882792
CMRG	K4GT3	C	INDEL	0.988185	0.879541
CMRG	K4GT3	C	INDEL	0.988987	0.875717
CMRG	K4GT3	C	INDEL	0.989798	0.871893
CMRG	K4GT3	C	INDEL	0.989945	0.865966
CMRG	K4GT3	C	INDEL	0.990539	0.860803
CMRG	K4GT3	C	INDEL	0.990931	0.856597
CMRG	K4GT3	C	INDEL	0.991316	0.851243
CMRG	K4GT3	C	INDEL	0.99168	0.843212
CMRG	K4GT3	C	INDEL	0.992269	0.834417
CMRG	K4GT3	C	INDEL	0.992883	0.82696
CMRG	K4GT3	C	INDEL	0.993025	0.816635
CMRG	K4GT3	C	INDEL	0.993402	0.806119
CMRG	K4GT3	C	INDEL	0.993559	0.796367
CMRG	K4GT3	C	INDEL	0.994199	0.786424
CMRG	K4GT3	C	INDEL	0.994115	0.775143
CMRG	K4GT3	D	SNP	0.972676	0.982879
CMRG	K4GT3	D	SNP	0.972676	0.982879
CMRG	K4GT3	D	SNP	0.972676	0.982879
CMRG	K4GT3	D	SNP	0.972676	0.982879
CMRG	K4GT3	D	SNP	0.973759	0.982799
CMRG	K4GT3	D	SNP	0.974261	0.982718
CMRG	K4GT3	D	SNP	0.975076	0.982678
CMRG	K4GT3	D	SNP	0.975813	0.982598
CMRG	K4GT3	D	SNP	0.976529	0.981553
CMRG	K4GT3	D	SNP	0.976959	0.981553
CMRG	K4GT3	D	SNP	0.977228	0.981352
CMRG	K4GT3	D	SNP	0.977754	0.980347
CMRG	K4GT3	D	SNP	0.977985	0.980186
CMRG	K4GT3	D	SNP	0.978534	0.980146
CMRG	K4GT3	D	SNP	0.978805	0.979945
CMRG	K4GT3	D	SNP	0.979158	0.979945
CMRG	K4GT3	D	SNP	0.97939	0.979744
CMRG	K4GT3	D	SNP	0.979861	0.979664
CMRG	K4GT3	D	SNP	0.980011	0.979302
CMRG	K4GT3	D	SNP	0.980402	0.979142
CMRG	K4GT3	D	SNP	0.980793	0.978941
CMRG	K4GT3	D	SNP	0.981264	0.97878
CMRG	K4GT3	D	SNP	0.98201	0.978458
CMRG	K4GT3	D	SNP	0.982512	0.977695
CMRG	K4GT3	D	SNP	0.983024	0.977454
CMRG	K4GT3	D	SNP	0.983494	0.977052
CMRG	K4GT3	D	SNP	0.983891	0.976931
CMRG	K4GT3	D	SNP	0.984234	0.976007
CMRG	K4GT3	D	SNP	0.984592	0.975886
CMRG	K4GT3	D	SNP	0.985027	0.975645
CMRG	K4GT3	D	SNP	0.985569	0.974399
CMRG	K4GT3	D	SNP	0.985806	0.974118
CMRG	K4GT3	D	SNP	0.986475	0.973193
CMRG	K4GT3	D	SNP	0.986753	0.972952
CMRG	K4GT3	D	SNP	0.987386	0.972068
CMRG	K4GT3	D	SNP	0.988146	0.971586
CMRG	K4GT3	D	SNP	0.988462	0.970983
CMRG	K4GT3	D	SNP	0.988854	0.969818
CMRG	K4GT3	D	SNP	0.989646	0.968049
CMRG	K4GT3	D	SNP	0.990163	0.966844
CMRG	K4GT3	D	SNP	0.990924	0.965397
CMRG	K4GT3	D	SNP	0.991569	0.964271
CMRG	K4GT3	D	SNP	0.991885	0.962784
CMRG	K4GT3	D	SNP	0.992069	0.960172
CMRG	K4GT3	D	SNP	0.992632	0.958363
CMRG	K4GT3	D	SNP	0.992994	0.957037
CMRG	K4GT3	D	SNP	0.993528	0.956354
CMRG	K4GT3	D	SNP	0.994143	0.955108
CMRG	K4GT3	D	SNP	0.994676	0.953661
CMRG	K4GT3	D	SNP	0.995337	0.952295
CMRG	K4GT3	D	SNP	0.995496	0.950486
CMRG	K4GT3	D	SNP	0.99662	0.947995
CMRG	K4GT3	D	SNP	0.996867	0.946186
CMRG	K4GT3	D	SNP	0.99711	0.942971
CMRG	K4GT3	D	SNP	0.997227	0.939394
CMRG	K4GT3	D	SNP	0.997473	0.935938
CMRG	K4GT3	D	SNP	0.99772	0.93216
CMRG	K4GT3	D	SNP	0.998054	0.927779
CMRG	K4GT3	D	SNP	0.998173	0.922273
CMRG	K4GT3	D	SNP	0.99829	0.915119
CMRG	K4GT3	D	SNP	0.998408	0.907363
CMRG	K4GT3	D	INDEL	0.96812	0.946463
CMRG	K4GT3	D	INDEL	0.96812	0.946463
CMRG	K4GT3	D	INDEL	0.96812	0.946463
CMRG	K4GT3	D	INDEL	0.96812	0.946463
CMRG	K4GT3	D	INDEL	0.970006	0.94608
CMRG	K4GT3	D	INDEL	0.970952	0.945889
CMRG	K4GT3	D	INDEL	0.972473	0.945698
CMRG	K4GT3	D	INDEL	0.973586	0.944359
CMRG	K4GT3	D	INDEL	0.973944	0.943403
CMRG	K4GT3	D	INDEL	0.974126	0.943021
CMRG	K4GT3	D	INDEL	0.974896	0.943021
CMRG	K4GT3	D	INDEL	0.975465	0.942639
CMRG	K4GT3	D	INDEL	0.975619	0.941109
CMRG	K4GT3	D	INDEL	0.976384	0.940727
CMRG	K4GT3	D	INDEL	0.976753	0.939962
CMRG	K4GT3	D	INDEL	0.97674	0.939388
CMRG	K4GT3	D	INDEL	0.977495	0.938432
CMRG	K4GT3	D	INDEL	0.979246	0.938241
CMRG	K4GT3	D	INDEL	0.979237	0.937859
CMRG	K4GT3	D	INDEL	0.979225	0.937285
CMRG	K4GT3	D	INDEL	0.979408	0.936711
CMRG	K4GT3	D	INDEL	0.979792	0.936329
CMRG	K4GT3	D	INDEL	0.979976	0.935755
CMRG	K4GT3	D	INDEL	0.980136	0.934034
CMRG	K4GT3	D	INDEL	0.981098	0.932887
CMRG	K4GT3	D	INDEL	0.981664	0.931549
CMRG	K4GT3	D	INDEL	0.981642	0.930402
CMRG	K4GT3	D	INDEL	0.981826	0.929637
CMRG	K4GT3	D	INDEL	0.982396	0.928298
CMRG	K4GT3	D	INDEL	0.982371	0.92696
CMRG	K4GT3	D	INDEL	0.982335	0.925048
CMRG	K4GT3	D	INDEL	0.982713	0.923901
CMRG	K4GT3	D	INDEL	0.982882	0.92218
CMRG	K4GT3	D	INDEL	0.984464	0.920841
CMRG	K4GT3	D	INDEL	0.984839	0.91912
CMRG	K4GT3	D	INDEL	0.985219	0.917591
CMRG	K4GT3	D	INDEL	0.98557	0.914149
CMRG	K4GT3	D	INDEL	0.986134	0.91109
CMRG	K4GT3	D	INDEL	0.9867	0.907839
CMRG	K4GT3	D	INDEL	0.986856	0.904398
CMRG	K4GT3	D	INDEL	0.986999	0.9
CMRG	K4GT3	D	INDEL	0.987366	0.896558
CMRG	K4GT3	D	INDEL	0.987735	0.893117
CMRG	K4GT3	D	INDEL	0.988318	0.889675
CMRG	K4GT3	D	INDEL	0.988678	0.884895
CMRG	K4GT3	D	INDEL	0.988639	0.881836
CMRG	K4GT3	D	INDEL	0.9886	0.878776
CMRG	K4GT3	D	INDEL	0.989396	0.874187
CMRG	K4GT3	D	INDEL	0.990209	0.870172
CMRG	K4GT3	D	INDEL	0.990359	0.864245
CMRG	K4GT3	D	INDEL	0.990957	0.859082
CMRG	K4GT3	D	INDEL	0.991353	0.854876
CMRG	K4GT3	D	INDEL	0.99173	0.848375
CMRG	K4GT3	D	INDEL	0.991881	0.840918
CMRG	K4GT3	D	INDEL	0.992474	0.832122
CMRG	K4GT3	D	INDEL	0.993089	0.824283
CMRG	K4GT3	D	INDEL	0.993237	0.81434
CMRG	K4GT3	D	INDEL	0.993623	0.804398
CMRG	K4GT3	D	INDEL	0.993787	0.79522
CMRG	K4GT3	D	INDEL	0.994423	0.78413
CMRG	K4GT3	D	INDEL	0.994338	0.772275

## Sheet: 4c
DATASET	SUBMISSION	REPRESENTATION	VARIANT_TYPE	PRECISION	RECALL
CMRG	K4GT3	ORIGINAL	SNP	0.971487	0.986608
CMRG	K4GT3	ORIGINAL	SNP	0.971487	0.986608
CMRG	K4GT3	ORIGINAL	SNP	0.971487	0.986608
CMRG	K4GT3	ORIGINAL	SNP	0.971487	0.986608
CMRG	K4GT3	ORIGINAL	SNP	0.972129	0.986269
CMRG	K4GT3	ORIGINAL	SNP	0.972495	0.986062
CMRG	K4GT3	ORIGINAL	SNP	0.972899	0.985921
CMRG	K4GT3	ORIGINAL	SNP	0.973438	0.985855
CMRG	K4GT3	ORIGINAL	SNP	0.973782	0.985735
CMRG	K4GT3	ORIGINAL	SNP	0.974208	0.985735
CMRG	K4GT3	ORIGINAL	SNP	0.974439	0.985695
CMRG	K4GT3	ORIGINAL	SNP	0.974958	0.985514
CMRG	K4GT3	ORIGINAL	SNP	0.975443	0.985252
CMRG	K4GT3	ORIGINAL	SNP	0.975657	0.985126
CMRG	K4GT3	ORIGINAL	SNP	0.976003	0.984962
CMRG	K4GT3	ORIGINAL	SNP	0.97632	0.984801
CMRG	K4GT3	ORIGINAL	SNP	0.976629	0.984721
CMRG	K4GT3	ORIGINAL	SNP	0.977056	0.984641
CMRG	K4GT3	ORIGINAL	SNP	0.977305	0.984359
CMRG	K4GT3	ORIGINAL	SNP	0.97773	0.984163
CMRG	K4GT3	ORIGINAL	SNP	0.97808	0.984083
CMRG	K4GT3	ORIGINAL	SNP	0.97831	0.983869
CMRG	K4GT3	ORIGINAL	SNP	0.978725	0.983579
CMRG	K4GT3	ORIGINAL	SNP	0.979107	0.982965
CMRG	K4GT3	ORIGINAL	SNP	0.979457	0.982804
CMRG	K4GT3	ORIGINAL	SNP	0.979805	0.982402
CMRG	K4GT3	ORIGINAL	SNP	0.980392	0.982255
CMRG	K4GT3	ORIGINAL	SNP	0.98064	0.981853
CMRG	K4GT3	ORIGINAL	SNP	0.980958	0.981677
CMRG	K4GT3	ORIGINAL	SNP	0.981565	0.981442
CMRG	K4GT3	ORIGINAL	SNP	0.982201	0.980798
CMRG	K4GT3	ORIGINAL	SNP	0.98239	0.980316
CMRG	K4GT3	ORIGINAL	SNP	0.983054	0.979753
CMRG	K4GT3	ORIGINAL	SNP	0.98342	0.979311
CMRG	K4GT3	ORIGINAL	SNP	0.983964	0.978547
CMRG	K4GT3	ORIGINAL	SNP	0.984593	0.978067
CMRG	K4GT3	ORIGINAL	SNP	0.985106	0.97737
CMRG	K4GT3	ORIGINAL	SNP	0.985532	0.976446
CMRG	K4GT3	ORIGINAL	SNP	0.98633	0.975806
CMRG	K4GT3	ORIGINAL	SNP	0.986944	0.974848
CMRG	K4GT3	ORIGINAL	SNP	0.987714	0.974063
CMRG	K4GT3	ORIGINAL	SNP	0.988304	0.972858
CMRG	K4GT3	ORIGINAL	SNP	0.988817	0.971773
CMRG	K4GT3	ORIGINAL	SNP	0.989371	0.970607
CMRG	K4GT3	ORIGINAL	SNP	0.990376	0.969683
CMRG	K4GT3	ORIGINAL	SNP	0.990895	0.968678
CMRG	K4GT3	ORIGINAL	SNP	0.991291	0.967416
CMRG	K4GT3	ORIGINAL	SNP	0.991971	0.965628
CMRG	K4GT3	ORIGINAL	SNP	0.992493	0.964234
CMRG	K4GT3	ORIGINAL	SNP	0.993141	0.962828
CMRG	K4GT3	ORIGINAL	SNP	0.993479	0.96116
CMRG	K4GT3	ORIGINAL	SNP	0.994167	0.958786
CMRG	K4GT3	ORIGINAL	SNP	0.994655	0.957018
CMRG	K4GT3	ORIGINAL	SNP	0.995222	0.954133
CMRG	K4GT3	ORIGINAL	SNP	0.995418	0.95132
CMRG	K4GT3	ORIGINAL	SNP	0.995886	0.948285
CMRG	K4GT3	ORIGINAL	SNP	0.996208	0.944588
CMRG	K4GT3	ORIGINAL	SNP	0.996616	0.940622
CMRG	K4GT3	ORIGINAL	SNP	0.996897	0.935679
CMRG	K4GT3	ORIGINAL	SNP	0.997048	0.92941
CMRG	K4GT3	ORIGINAL	SNP	0.997328	0.921948
CMRG	K4GT3	ORIGINAL	INDEL	0.959328	0.966035
CMRG	K4GT3	ORIGINAL	INDEL	0.959328	0.966035
CMRG	K4GT3	ORIGINAL	INDEL	0.959328	0.966035
CMRG	K4GT3	ORIGINAL	INDEL	0.959328	0.966035
CMRG	K4GT3	ORIGINAL	INDEL	0.961059	0.964285
CMRG	K4GT3	ORIGINAL	INDEL	0.961654	0.963359
CMRG	K4GT3	ORIGINAL	INDEL	0.962545	0.962285
CMRG	K4GT3	ORIGINAL	INDEL	0.963702	0.961995
CMRG	K4GT3	ORIGINAL	INDEL	0.964229	0.96123
CMRG	K4GT3	ORIGINAL	INDEL	0.965137	0.960752
CMRG	K4GT3	ORIGINAL	INDEL	0.965694	0.960752
CMRG	K4GT3	ORIGINAL	INDEL	0.965863	0.960274
CMRG	K4GT3	ORIGINAL	INDEL	0.966388	0.959382
CMRG	K4GT3	ORIGINAL	INDEL	0.966657	0.957967
CMRG	K4GT3	ORIGINAL	INDEL	0.967183	0.957379
CMRG	K4GT3	ORIGINAL	INDEL	0.967377	0.956616
CMRG	K4GT3	ORIGINAL	INDEL	0.967546	0.956042
CMRG	K4GT3	ORIGINAL	INDEL	0.968477	0.955851
CMRG	K4GT3	ORIGINAL	INDEL	0.968468	0.955576
CMRG	K4GT3	ORIGINAL	INDEL	0.968746	0.955109
CMRG	K4GT3	ORIGINAL	INDEL	0.968728	0.954536
CMRG	K4GT3	ORIGINAL	INDEL	0.969085	0.953942
CMRG	K4GT3	ORIGINAL	INDEL	0.969389	0.952944
CMRG	K4GT3	ORIGINAL	INDEL	0.969508	0.950454
CMRG	K4GT3	ORIGINAL	INDEL	0.970041	0.949306
CMRG	K4GT3	ORIGINAL	INDEL	0.970765	0.947617
CMRG	K4GT3	ORIGINAL	INDEL	0.971361	0.946342
CMRG	K4GT3	ORIGINAL	INDEL	0.971721	0.945577
CMRG	K4GT3	ORIGINAL	INDEL	0.972547	0.943592
CMRG	K4GT3	ORIGINAL	INDEL	0.972633	0.942094
CMRG	K4GT3	ORIGINAL	INDEL	0.972892	0.940323
CMRG	K4GT3	ORIGINAL	INDEL	0.973064	0.939558
CMRG	K4GT3	ORIGINAL	INDEL	0.973026	0.93822
CMRG	K4GT3	ORIGINAL	INDEL	0.97473	0.935975
CMRG	K4GT3	ORIGINAL	INDEL	0.974884	0.934446
CMRG	K4GT3	ORIGINAL	INDEL	0.975817	0.932535
CMRG	K4GT3	ORIGINAL	INDEL	0.976396	0.930266
CMRG	K4GT3	ORIGINAL	INDEL	0.97681	0.927442
CMRG	K4GT3	ORIGINAL	INDEL	0.977435	0.926148
CMRG	K4GT3	ORIGINAL	INDEL	0.978218	0.922678
CMRG	K4GT3	ORIGINAL	INDEL	0.978403	0.918077
CMRG	K4GT3	ORIGINAL	INDEL	0.978929	0.914826
CMRG	K4GT3	ORIGINAL	INDEL	0.979578	0.911874
CMRG	K4GT3	ORIGINAL	INDEL	0.980113	0.908624
CMRG	K4GT3	ORIGINAL	INDEL	0.981048	0.904895
CMRG	K4GT3	ORIGINAL	INDEL	0.98159	0.901454
CMRG	K4GT3	ORIGINAL	INDEL	0.981745	0.896903
CMRG	K4GT3	ORIGINAL	INDEL	0.982691	0.892601
CMRG	K4GT3	ORIGINAL	INDEL	0.983513	0.888458
CMRG	K4GT3	ORIGINAL	INDEL	0.984243	0.882531
CMRG	K4GT3	ORIGINAL	INDEL	0.984996	0.877273
CMRG	K4GT3	ORIGINAL	INDEL	0.98643	0.87288
CMRG	K4GT3	ORIGINAL	INDEL	0.986782	0.867909
CMRG	K4GT3	ORIGINAL	INDEL	0.987414	0.862034
CMRG	K4GT3	ORIGINAL	INDEL	0.987931	0.852474
CMRG	K4GT3	ORIGINAL	INDEL	0.988505	0.84626
CMRG	K4GT3	ORIGINAL	INDEL	0.989023	0.834949
CMRG	K4GT3	ORIGINAL	INDEL	0.989455	0.824719
CMRG	K4GT3	ORIGINAL	INDEL	0.989555	0.814586
CMRG	K4GT3	ORIGINAL	INDEL	0.990368	0.804082
CMRG	K4GT3	ORIGINAL	INDEL	0.990309	0.792674
CMRG	K4GT3	A	SNP	1	0.985676
CMRG	K4GT3	A	SNP	1	0.985676
CMRG	K4GT3	A	SNP	1	0.985676
CMRG	K4GT3	A	SNP	1	0.985676
CMRG	K4GT3	A	SNP	1	0.985371
CMRG	K4GT3	A	SNP	1	0.985082
CMRG	K4GT3	A	SNP	1	0.984967
CMRG	K4GT3	A	SNP	1	0.984821
CMRG	K4GT3	A	SNP	1	0.983991
CMRG	K4GT3	A	SNP	1	0.983991
CMRG	K4GT3	A	SNP	1	0.98375
CMRG	K4GT3	A	SNP	1	0.983101
CMRG	K4GT3	A	SNP	1	0.982949
CMRG	K4GT3	A	SNP	1	0.982863
CMRG	K4GT3	A	SNP	1	0.98253
CMRG	K4GT3	A	SNP	1	0.98245
CMRG	K4GT3	A	SNP	1	0.982249
CMRG	K4GT3	A	SNP	1	0.982129
CMRG	K4GT3	A	SNP	1	0.981767
CMRG	K4GT3	A	SNP	1	0.981571
CMRG	K4GT3	A	SNP	1	0.98137
CMRG	K4GT3	A	SNP	1	0.981087
CMRG	K4GT3	A	SNP	1	0.980651
CMRG	K4GT3	A	SNP	1	0.979672
CMRG	K4GT3	A	SNP	1	0.979511
CMRG	K4GT3	A	SNP	1	0.97915
CMRG	K4GT3	A	SNP	1	0.979002
CMRG	K4GT3	A	SNP	1	0.978199
CMRG	K4GT3	A	SNP	1	0.978018
CMRG	K4GT3	A	SNP	1	0.977743
CMRG	K4GT3	A	SNP	1	0.976408
CMRG	K4GT3	A	SNP	1	0.976107
CMRG	K4GT3	A	SNP	1	0.975183
CMRG	K4GT3	A	SNP	1	0.974978
CMRG	K4GT3	A	SNP	1	0.973692
CMRG	K4GT3	A	SNP	1	0.97316
CMRG	K4GT3	A	SNP	1	0.972416
CMRG	K4GT3	A	SNP	1	0.971211
CMRG	K4GT3	A	SNP	1	0.96974
CMRG	K4GT3	A	SNP	1	0.968501
CMRG	K4GT3	A	SNP	1	0.967596
CMRG	K4GT3	A	SNP	1	0.96635
CMRG	K4GT3	A	SNP	1	0.964744
CMRG	K4GT3	A	SNP	1	0.962292
CMRG	K4GT3	A	SNP	1	0.96114
CMRG	K4GT3	A	SNP	1	0.959894
CMRG	K4GT3	A	SNP	1	0.959115
CMRG	K4GT3	A	SNP	1	0.957809
CMRG	K4GT3	A	SNP	1	0.956415
CMRG	K4GT3	A	SNP	1	0.954848
CMRG	K4GT3	A	SNP	1	0.952798
CMRG	K4GT3	A	SNP	1	0.950391
CMRG	K4GT3	A	SNP	1	0.948723
CMRG	K4GT3	A	SNP	1	0.945333
CMRG	K4GT3	A	SNP	1	0.941314
CMRG	K4GT3	A	SNP	1	0.937677
CMRG	K4GT3	A	SNP	1	0.934221
CMRG	K4GT3	A	SNP	1	0.929827
CMRG	K4GT3	A	SNP	1	0.924281
CMRG	K4GT3	A	SNP	1	0.917529
CMRG	K4GT3	A	SNP	1	0.910187
CMRG	K4GT3	A	INDEL	0.769154	0.962851
CMRG	K4GT3	A	INDEL	0.769154	0.962851
CMRG	K4GT3	A	INDEL	0.769154	0.962851
CMRG	K4GT3	A	INDEL	0.769154	0.962851
CMRG	K4GT3	A	INDEL	0.776896	0.960914
CMRG	K4GT3	A	INDEL	0.781065	0.959924
CMRG	K4GT3	A	INDEL	0.787128	0.958726
CMRG	K4GT3	A	INDEL	0.790759	0.956489
CMRG	K4GT3	A	INDEL	0.795015	0.955605
CMRG	K4GT3	A	INDEL	0.7983	0.955127
CMRG	K4GT3	A	INDEL	0.801567	0.955127
CMRG	K4GT3	A	INDEL	0.804653	0.954466
CMRG	K4GT3	A	INDEL	0.807926	0.953663
CMRG	K4GT3	A	INDEL	0.810257	0.952753
CMRG	K4GT3	A	INDEL	0.812765	0.95143
CMRG	K4GT3	A	INDEL	0.815141	0.950524
CMRG	K4GT3	A	INDEL	0.816762	0.949759
CMRG	K4GT3	A	INDEL	0.820104	0.949568
CMRG	K4GT3	A	INDEL	0.821269	0.949102
CMRG	K4GT3	A	INDEL	0.825481	0.948444
CMRG	K4GT3	A	INDEL	0.827598	0.94787
CMRG	K4GT3	A	INDEL	0.829495	0.947358
CMRG	K4GT3	A	INDEL	0.832899	0.945438
CMRG	K4GT3	A	INDEL	0.835467	0.942569
CMRG	K4GT3	A	INDEL	0.838572	0.941422
CMRG	K4GT3	A	INDEL	0.84212	0.939541
CMRG	K4GT3	A	INDEL	0.845615	0.938267
CMRG	K4GT3	A	INDEL	0.847974	0.936992
CMRG	K4GT3	A	INDEL	0.850333	0.935128
CMRG	K4GT3	A	INDEL	0.853795	0.93363
CMRG	K4GT3	A	INDEL	0.857892	0.931737
CMRG	K4GT3	A	INDEL	0.860469	0.930497
CMRG	K4GT3	A	INDEL	0.865149	0.928776
CMRG	K4GT3	A	INDEL	0.868942	0.927033
CMRG	K4GT3	A	INDEL	0.873411	0.925121
CMRG	K4GT3	A	INDEL	0.878701	0.923661
CMRG	K4GT3	A	INDEL	0.883345	0.920245
CMRG	K4GT3	A	INDEL	0.886572	0.916656
CMRG	K4GT3	A	INDEL	0.892511	0.914247
CMRG	K4GT3	A	INDEL	0.8966	0.909566
CMRG	K4GT3	A	INDEL	0.902495	0.905538
CMRG	K4GT3	A	INDEL	0.906614	0.901523
CMRG	K4GT3	A	INDEL	0.909178	0.897814
CMRG	K4GT3	A	INDEL	0.912105	0.894181
CMRG	K4GT3	A	INDEL	0.9183	0.889369
CMRG	K4GT3	A	INDEL	0.921219	0.886119
CMRG	K4GT3	A	INDEL	0.925251	0.883098
CMRG	K4GT3	A	INDEL	0.93053	0.878796
CMRG	K4GT3	A	INDEL	0.935628	0.874844
CMRG	K4GT3	A	INDEL	0.941441	0.869299
CMRG	K4GT3	A	INDEL	0.942867	0.863946
CMRG	K4GT3	A	INDEL	0.952004	0.8592
CMRG	K4GT3	A	INDEL	0.954327	0.853177
CMRG	K4GT3	A	INDEL	0.957165	0.845465
CMRG	K4GT3	A	INDEL	0.959023	0.836288
CMRG	K4GT3	A	INDEL	0.962283	0.828735
CMRG	K4GT3	A	INDEL	0.965423	0.81884
CMRG	K4GT3	A	INDEL	0.969301	0.80928
CMRG	K4GT3	A	INDEL	0.970069	0.79972
CMRG	K4GT3	A	INDEL	0.971752	0.789216
CMRG	K4GT3	A	INDEL	0.972848	0.778572
CMRG	K4GT3	B	SNP	0.972213	0.985994
CMRG	K4GT3	B	SNP	0.972213	0.985994
CMRG	K4GT3	B	SNP	0.972213	0.985994
CMRG	K4GT3	B	SNP	0.972213	0.985994
CMRG	K4GT3	B	SNP	0.973015	0.985659
CMRG	K4GT3	B	SNP	0.973577	0.985382
CMRG	K4GT3	B	SNP	0.974088	0.985265
CMRG	K4GT3	B	SNP	0.974665	0.985119
CMRG	K4GT3	B	SNP	0.975231	0.98445
CMRG	K4GT3	B	SNP	0.975736	0.98445
CMRG	K4GT3	B	SNP	0.976004	0.984289
CMRG	K4GT3	B	SNP	0.976571	0.983566
CMRG	K4GT3	B	SNP	0.976925	0.983404
CMRG	K4GT3	B	SNP	0.977348	0.983318
CMRG	K4GT3	B	SNP	0.977701	0.982972
CMRG	K4GT3	B	SNP	0.978061	0.982892
CMRG	K4GT3	B	SNP	0.978409	0.982691
CMRG	K4GT3	B	SNP	0.978721	0.982611
CMRG	K4GT3	B	SNP	0.97897	0.982249
CMRG	K4GT3	B	SNP	0.979516	0.982056
CMRG	K4GT3	B	SNP	0.979864	0.981815
CMRG	K4GT3	B	SNP	0.980095	0.981577
CMRG	K4GT3	B	SNP	0.98059	0.981141
CMRG	K4GT3	B	SNP	0.981087	0.980364
CMRG	K4GT3	B	SNP	0.981479	0.980203
CMRG	K4GT3	B	SNP	0.981828	0.979841
CMRG	K4GT3	B	SNP	0.982261	0.979694
CMRG	K4GT3	B	SNP	0.982541	0.978722
CMRG	K4GT3	B	SNP	0.982941	0.978535
CMRG	K4GT3	B	SNP	0.983512	0.97826
CMRG	K4GT3	B	SNP	0.984162	0.977113
CMRG	K4GT3	B	SNP	0.984457	0.976812
CMRG	K4GT3	B	SNP	0.985042	0.975928
CMRG	K4GT3	B	SNP	0.985359	0.975723
CMRG	K4GT3	B	SNP	0.985907	0.974879
CMRG	K4GT3	B	SNP	0.986622	0.974387
CMRG	K4GT3	B	SNP	0.987174	0.973684
CMRG	K4GT3	B	SNP	0.987599	0.972318
CMRG	K4GT3	B	SNP	0.988406	0.970605
CMRG	K4GT3	B	SNP	0.988944	0.969287
CMRG	K4GT3	B	SNP	0.989741	0.967944
CMRG	K4GT3	B	SNP	0.990341	0.966859
CMRG	K4GT3	B	SNP	0.990735	0.965414
CMRG	K4GT3	B	SNP	0.991165	0.963204
CMRG	K4GT3	B	SNP	0.991975	0.961971
CMRG	K4GT3	B	SNP	0.992542	0.960725
CMRG	K4GT3	B	SNP	0.993031	0.959946
CMRG	K4GT3	B	SNP	0.993725	0.95876
CMRG	K4GT3	B	SNP	0.994089	0.957327
CMRG	K4GT3	B	SNP	0.994746	0.95592
CMRG	K4GT3	B	SNP	0.994903	0.954111
CMRG	K4GT3	B	SNP	0.99581	0.951663
CMRG	K4GT3	B	SNP	0.996221	0.949654
CMRG	K4GT3	B	SNP	0.996504	0.946546
CMRG	K4GT3	B	SNP	0.996661	0.943331
CMRG	K4GT3	B	SNP	0.99701	0.939895
CMRG	K4GT3	B	SNP	0.997339	0.936036
CMRG	K4GT3	B	SNP	0.997669	0.931307
CMRG	K4GT3	B	SNP	0.997786	0.926083
CMRG	K4GT3	B	SNP	0.9979	0.919331
CMRG	K4GT3	B	SNP	0.998015	0.911789
CMRG	K4GT3	B	INDEL	0.954911	0.962524
CMRG	K4GT3	B	INDEL	0.954911	0.962524
CMRG	K4GT3	B	INDEL	0.954911	0.962524
CMRG	K4GT3	B	INDEL	0.954911	0.962524
CMRG	K4GT3	B	INDEL	0.957895	0.960601
CMRG	K4GT3	B	INDEL	0.959105	0.959619
CMRG	K4GT3	B	INDEL	0.960723	0.958421
CMRG	K4GT3	B	INDEL	0.962177	0.956219
CMRG	K4GT3	B	INDEL	0.963268	0.955335
CMRG	K4GT3	B	INDEL	0.963715	0.954857
CMRG	K4GT3	B	INDEL	0.964273	0.954857
CMRG	K4GT3	B	INDEL	0.964811	0.954283
CMRG	K4GT3	B	INDEL	0.965341	0.953487
CMRG	K4GT3	B	INDEL	0.965901	0.952577
CMRG	K4GT3	B	INDEL	0.966334	0.951296
CMRG	K4GT3	B	INDEL	0.966947	0.95039
CMRG	K4GT3	B	INDEL	0.968052	0.949625
CMRG	K4GT3	B	INDEL	0.969558	0.949434
CMRG	K4GT3	B	INDEL	0.969543	0.948968
CMRG	K4GT3	B	INDEL	0.970016	0.948318
CMRG	K4GT3	B	INDEL	0.970188	0.947744
CMRG	K4GT3	B	INDEL	0.970831	0.947239
CMRG	K4GT3	B	INDEL	0.971946	0.945319
CMRG	K4GT3	B	INDEL	0.972088	0.943021
CMRG	K4GT3	B	INDEL	0.972823	0.941874
CMRG	K4GT3	B	INDEL	0.973653	0.939994
CMRG	K4GT3	B	INDEL	0.973683	0.938719
CMRG	K4GT3	B	INDEL	0.974069	0.937602
CMRG	K4GT3	B	INDEL	0.975059	0.935944
CMRG	K4GT3	B	INDEL	0.97515	0.934447
CMRG	K4GT3	B	INDEL	0.97522	0.93255
CMRG	K4GT3	B	INDEL	0.976166	0.931119
CMRG	K4GT3	B	INDEL	0.976319	0.929398
CMRG	K4GT3	B	INDEL	0.978023	0.927654
CMRG	K4GT3	B	INDEL	0.978383	0.926125
CMRG	K4GT3	B	INDEL	0.979023	0.924665
CMRG	K4GT3	B	INDEL	0.979461	0.921249
CMRG	K4GT3	B	INDEL	0.980028	0.91766
CMRG	K4GT3	B	INDEL	0.980366	0.914677
CMRG	K4GT3	B	INDEL	0.981137	0.909667
CMRG	K4GT3	B	INDEL	0.981296	0.905499
CMRG	K4GT3	B	INDEL	0.981626	0.901675
CMRG	K4GT3	B	INDEL	0.982498	0.897966
CMRG	K4GT3	B	INDEL	0.982848	0.894716
CMRG	K4GT3	B	INDEL	0.983757	0.889713
CMRG	K4GT3	B	INDEL	0.984012	0.886462
CMRG	K4GT3	B	INDEL	0.98421	0.883441
CMRG	K4GT3	B	INDEL	0.984983	0.879521
CMRG	K4GT3	B	INDEL	0.985835	0.87557
CMRG	K4GT3	B	INDEL	0.98596	0.870025
CMRG	K4GT3	B	INDEL	0.986528	0.865245
CMRG	K4GT3	B	INDEL	0.987368	0.860117
CMRG	K4GT3	B	INDEL	0.987718	0.85419
CMRG	K4GT3	B	INDEL	0.987972	0.846287
CMRG	K4GT3	B	INDEL	0.988511	0.837109
CMRG	K4GT3	B	INDEL	0.989081	0.829365
CMRG	K4GT3	B	INDEL	0.989635	0.819392
CMRG	K4GT3	B	INDEL	0.990587	0.809195
CMRG	K4GT3	B	INDEL	0.990708	0.799443
CMRG	K4GT3	B	INDEL	0.991313	0.788749
CMRG	K4GT3	B	INDEL	0.991271	0.777722
CMRG	K4GT3	C	SNP	0.970652	0.986072
CMRG	K4GT3	C	SNP	0.970652	0.986072
CMRG	K4GT3	C	SNP	0.970652	0.986072
CMRG	K4GT3	C	SNP	0.970652	0.986072
CMRG	K4GT3	C	SNP	0.971512	0.985512
CMRG	K4GT3	C	SNP	0.972183	0.985254
CMRG	K4GT3	C	SNP	0.972701	0.98515
CMRG	K4GT3	C	SNP	0.973277	0.985003
CMRG	K4GT3	C	SNP	0.973896	0.984495
CMRG	K4GT3	C	SNP	0.9744	0.984495
CMRG	K4GT3	C	SNP	0.974667	0.984334
CMRG	K4GT3	C	SNP	0.975348	0.983611
CMRG	K4GT3	C	SNP	0.975703	0.98353
CMRG	K4GT3	C	SNP	0.976124	0.983444
CMRG	K4GT3	C	SNP	0.976472	0.983133
CMRG	K4GT3	C	SNP	0.976831	0.983053
CMRG	K4GT3	C	SNP	0.977178	0.982852
CMRG	K4GT3	C	SNP	0.977488	0.982771
CMRG	K4GT3	C	SNP	0.977737	0.98241
CMRG	K4GT3	C	SNP	0.97832	0.982217
CMRG	K4GT3	C	SNP	0.978745	0.981976
CMRG	K4GT3	C	SNP	0.979094	0.981744
CMRG	K4GT3	C	SNP	0.979751	0.981307
CMRG	K4GT3	C	SNP	0.980211	0.980532
CMRG	K4GT3	C	SNP	0.980602	0.980371
CMRG	K4GT3	C	SNP	0.980952	0.979969
CMRG	K4GT3	C	SNP	0.981384	0.979822
CMRG	K4GT3	C	SNP	0.98171	0.979297
CMRG	K4GT3	C	SNP	0.98212	0.979081
CMRG	K4GT3	C	SNP	0.98265	0.978806
CMRG	K4GT3	C	SNP	0.983378	0.977699
CMRG	K4GT3	C	SNP	0.983591	0.977358
CMRG	K4GT3	C	SNP	0.984133	0.976394
CMRG	K4GT3	C	SNP	0.984426	0.97615
CMRG	K4GT3	C	SNP	0.98497	0.975226
CMRG	K4GT3	C	SNP	0.985685	0.974855
CMRG	K4GT3	C	SNP	0.986234	0.974071
CMRG	K4GT3	C	SNP	0.986656	0.972584
CMRG	K4GT3	C	SNP	0.98754	0.97087
CMRG	K4GT3	C	SNP	0.988156	0.969551
CMRG	K4GT3	C	SNP	0.989049	0.968249
CMRG	K4GT3	C	SNP	0.989647	0.967204
CMRG	K4GT3	C	SNP	0.990245	0.966075
CMRG	K4GT3	C	SNP	0.990755	0.963945
CMRG	K4GT3	C	SNP	0.991564	0.962766
CMRG	K4GT3	C	SNP	0.992211	0.96148
CMRG	K4GT3	C	SNP	0.992658	0.96066
CMRG	K4GT3	C	SNP	0.993391	0.959354
CMRG	K4GT3	C	SNP	0.993796	0.958001
CMRG	K4GT3	C	SNP	0.994452	0.956594
CMRG	K4GT3	C	SNP	0.994649	0.954786
CMRG	K4GT3	C	SNP	0.995416	0.952374
CMRG	K4GT3	C	SNP	0.995825	0.950405
CMRG	K4GT3	C	SNP	0.996064	0.947337
CMRG	K4GT3	C	SNP	0.996263	0.944202
CMRG	K4GT3	C	SNP	0.996653	0.941088
CMRG	K4GT3	C	SNP	0.99698	0.937085
CMRG	K4GT3	C	SNP	0.997365	0.932557
CMRG	K4GT3	C	SNP	0.99748	0.927292
CMRG	K4GT3	C	SNP	0.997635	0.920701
CMRG	K4GT3	C	SNP	0.997791	0.913159
CMRG	K4GT3	C	INDEL	0.961274	0.961842
CMRG	K4GT3	C	INDEL	0.961274	0.961842
CMRG	K4GT3	C	INDEL	0.961274	0.961842
CMRG	K4GT3	C	INDEL	0.961274	0.961842
CMRG	K4GT3	C	INDEL	0.963073	0.959833
CMRG	K4GT3	C	INDEL	0.964076	0.958958
CMRG	K4GT3	C	INDEL	0.965753	0.957818
CMRG	K4GT3	C	INDEL	0.967085	0.956763
CMRG	K4GT3	C	INDEL	0.967927	0.955683
CMRG	K4GT3	C	INDEL	0.96838	0.955205
CMRG	K4GT3	C	INDEL	0.968944	0.955205
CMRG	K4GT3	C	INDEL	0.96949	0.954632
CMRG	K4GT3	C	INDEL	0.970029	0.953835
CMRG	K4GT3	C	INDEL	0.970598	0.952926
CMRG	K4GT3	C	INDEL	0.970976	0.951976
CMRG	K4GT3	C	INDEL	0.970981	0.951022
CMRG	K4GT3	C	INDEL	0.971908	0.950257
CMRG	K4GT3	C	INDEL	0.973616	0.950066
CMRG	K4GT3	C	INDEL	0.973604	0.9496
CMRG	K4GT3	C	INDEL	0.973892	0.94895
CMRG	K4GT3	C	INDEL	0.974068	0.948376
CMRG	K4GT3	C	INDEL	0.974536	0.947881
CMRG	K4GT3	C	INDEL	0.974861	0.945961
CMRG	K4GT3	C	INDEL	0.975003	0.943662
CMRG	K4GT3	C	INDEL	0.975745	0.942515
CMRG	K4GT3	C	INDEL	0.976245	0.940586
CMRG	K4GT3	C	INDEL	0.976278	0.939311
CMRG	K4GT3	C	INDEL	0.97651	0.938216
CMRG	K4GT3	C	INDEL	0.977371	0.936614
CMRG	K4GT3	C	INDEL	0.977465	0.935116
CMRG	K4GT3	C	INDEL	0.977736	0.933219
CMRG	K4GT3	C	INDEL	0.978694	0.931979
CMRG	K4GT3	C	INDEL	0.978656	0.930258
CMRG	K4GT3	C	INDEL	0.980214	0.928196
CMRG	K4GT3	C	INDEL	0.980574	0.926475
CMRG	K4GT3	C	INDEL	0.98122	0.925016
CMRG	K4GT3	C	INDEL	0.981668	0.9216
CMRG	K4GT3	C	INDEL	0.982247	0.918011
CMRG	K4GT3	C	INDEL	0.982597	0.915207
CMRG	K4GT3	C	INDEL	0.983043	0.91059
CMRG	K4GT3	C	INDEL	0.983089	0.906422
CMRG	K4GT3	C	INDEL	0.983428	0.902598
CMRG	K4GT3	C	INDEL	0.984296	0.898673
CMRG	K4GT3	C	INDEL	0.984654	0.895423
CMRG	K4GT3	C	INDEL	0.985435	0.890292
CMRG	K4GT3	C	INDEL	0.985487	0.887042
CMRG	K4GT3	C	INDEL	0.985685	0.883638
CMRG	K4GT3	C	INDEL	0.986467	0.879718
CMRG	K4GT3	C	INDEL	0.987328	0.875767
CMRG	K4GT3	C	INDEL	0.987457	0.86984
CMRG	K4GT3	C	INDEL	0.98803	0.864677
CMRG	K4GT3	C	INDEL	0.988675	0.860137
CMRG	K4GT3	C	INDEL	0.989043	0.854784
CMRG	K4GT3	C	INDEL	0.989528	0.846689
CMRG	K4GT3	C	INDEL	0.99009	0.837894
CMRG	K4GT3	C	INDEL	0.990678	0.830341
CMRG	K4GT3	C	INDEL	0.990881	0.819871
CMRG	K4GT3	C	INDEL	0.99161	0.808909
CMRG	K4GT3	C	INDEL	0.991744	0.799158
CMRG	K4GT3	C	INDEL	0.99237	0.789036
CMRG	K4GT3	C	INDEL	0.99234	0.777628
CMRG	K4GT3	D	SNP	0.971103	0.98604
CMRG	K4GT3	D	SNP	0.971103	0.98604
CMRG	K4GT3	D	SNP	0.971103	0.98604
CMRG	K4GT3	D	SNP	0.971103	0.98604
CMRG	K4GT3	D	SNP	0.972308	0.98548
CMRG	K4GT3	D	SNP	0.972925	0.985222
CMRG	K4GT3	D	SNP	0.973783	0.985118
CMRG	K4GT3	D	SNP	0.974515	0.984971
CMRG	K4GT3	D	SNP	0.975237	0.98382
CMRG	K4GT3	D	SNP	0.975665	0.98382
CMRG	K4GT3	D	SNP	0.975951	0.983579
CMRG	K4GT3	D	SNP	0.976587	0.982454
CMRG	K4GT3	D	SNP	0.977009	0.982203
CMRG	K4GT3	D	SNP	0.977622	0.982093
CMRG	K4GT3	D	SNP	0.977894	0.981782
CMRG	K4GT3	D	SNP	0.978293	0.981702
CMRG	K4GT3	D	SNP	0.978524	0.981501
CMRG	K4GT3	D	SNP	0.978993	0.981421
CMRG	K4GT3	D	SNP	0.979204	0.981059
CMRG	K4GT3	D	SNP	0.979593	0.980866
CMRG	K4GT3	D	SNP	0.979982	0.980665
CMRG	K4GT3	D	SNP	0.980451	0.980433
CMRG	K4GT3	D	SNP	0.9812	0.980046
CMRG	K4GT3	D	SNP	0.981702	0.979231
CMRG	K4GT3	D	SNP	0.982212	0.978989
CMRG	K4GT3	D	SNP	0.982684	0.978588
CMRG	K4GT3	D	SNP	0.983078	0.97844
CMRG	K4GT3	D	SNP	0.983439	0.977473
CMRG	K4GT3	D	SNP	0.983832	0.977297
CMRG	K4GT3	D	SNP	0.984286	0.977023
CMRG	K4GT3	D	SNP	0.984992	0.975755
CMRG	K4GT3	D	SNP	0.985288	0.975454
CMRG	K4GT3	D	SNP	0.985955	0.974529
CMRG	K4GT3	D	SNP	0.98625	0.974286
CMRG	K4GT3	D	SNP	0.98688	0.973402
CMRG	K4GT3	D	SNP	0.987638	0.97287
CMRG	K4GT3	D	SNP	0.987996	0.972191
CMRG	K4GT3	D	SNP	0.988386	0.971025
CMRG	K4GT3	D	SNP	0.989196	0.96923
CMRG	K4GT3	D	SNP	0.989735	0.967831
CMRG	K4GT3	D	SNP	0.990494	0.96636
CMRG	K4GT3	D	SNP	0.991137	0.965235
CMRG	K4GT3	D	SNP	0.991491	0.963744
CMRG	K4GT3	D	SNP	0.991673	0.961132
CMRG	K4GT3	D	SNP	0.992235	0.95931
CMRG	K4GT3	D	SNP	0.992596	0.957984
CMRG	K4GT3	D	SNP	0.993128	0.957204
CMRG	K4GT3	D	SNP	0.993783	0.955938
CMRG	K4GT3	D	SNP	0.994314	0.954464
CMRG	K4GT3	D	SNP	0.994994	0.953078
CMRG	K4GT3	D	SNP	0.995152	0.951269
CMRG	K4GT3	D	SNP	0.996302	0.948777
CMRG	K4GT3	D	SNP	0.996547	0.946969
CMRG	K4GT3	D	SNP	0.996789	0.94374
CMRG	K4GT3	D	SNP	0.996905	0.940163
CMRG	K4GT3	D	SNP	0.997213	0.936647
CMRG	K4GT3	D	SNP	0.997459	0.932845
CMRG	K4GT3	D	SNP	0.997806	0.928437
CMRG	K4GT3	D	SNP	0.997923	0.922931
CMRG	K4GT3	D	SNP	0.998038	0.915778
CMRG	K4GT3	D	SNP	0.998153	0.907994
CMRG	K4GT3	D	INDEL	0.96086	0.961888
CMRG	K4GT3	D	INDEL	0.96086	0.961888
CMRG	K4GT3	D	INDEL	0.96086	0.961888
CMRG	K4GT3	D	INDEL	0.96086	0.961888
CMRG	K4GT3	D	INDEL	0.963202	0.959875
CMRG	K4GT3	D	INDEL	0.964259	0.958985
CMRG	K4GT3	D	INDEL	0.965973	0.957822
CMRG	K4GT3	D	INDEL	0.967481	0.956384
CMRG	K4GT3	D	INDEL	0.968137	0.955304
CMRG	K4GT3	D	INDEL	0.968403	0.954826
CMRG	K4GT3	D	INDEL	0.969155	0.954826
CMRG	K4GT3	D	INDEL	0.969702	0.954253
CMRG	K4GT3	D	INDEL	0.970346	0.952076
CMRG	K4GT3	D	INDEL	0.971106	0.951144
CMRG	K4GT3	D	INDEL	0.971675	0.950194
CMRG	K4GT3	D	INDEL	0.971681	0.94924
CMRG	K4GT3	D	INDEL	0.972415	0.948284
CMRG	K4GT3	D	INDEL	0.974129	0.948093
CMRG	K4GT3	D	INDEL	0.974117	0.947627
CMRG	K4GT3	D	INDEL	0.974215	0.946976
CMRG	K4GT3	D	INDEL	0.974391	0.946403
CMRG	K4GT3	D	INDEL	0.974861	0.945908
CMRG	K4GT3	D	INDEL	0.975069	0.945177
CMRG	K4GT3	D	INDEL	0.975216	0.94307
CMRG	K4GT3	D	INDEL	0.976152	0.941922
CMRG	K4GT3	D	INDEL	0.976848	0.939994
CMRG	K4GT3	D	INDEL	0.976882	0.938719
CMRG	K4GT3	D	INDEL	0.97712	0.937815
CMRG	K4GT3	D	INDEL	0.977787	0.936213
CMRG	K4GT3	D	INDEL	0.977883	0.934715
CMRG	K4GT3	D	INDEL	0.977959	0.9327
CMRG	K4GT3	D	INDEL	0.978919	0.93146
CMRG	K4GT3	D	INDEL	0.979078	0.929739
CMRG	K4GT3	D	INDEL	0.980845	0.928059
CMRG	K4GT3	D	INDEL	0.981207	0.926338
CMRG	K4GT3	D	INDEL	0.981652	0.924688
CMRG	K4GT3	D	INDEL	0.982224	0.920656
CMRG	K4GT3	D	INDEL	0.982813	0.91745
CMRG	K4GT3	D	INDEL	0.983357	0.914073
CMRG	K4GT3	D	INDEL	0.983809	0.909455
CMRG	K4GT3	D	INDEL	0.984013	0.904828
CMRG	K4GT3	D	INDEL	0.984364	0.901387
CMRG	K4GT3	D	INDEL	0.984829	0.897653
CMRG	K4GT3	D	INDEL	0.985394	0.894212
CMRG	K4GT3	D	INDEL	0.985976	0.889272
CMRG	K4GT3	D	INDEL	0.98603	0.886022
CMRG	K4GT3	D	INDEL	0.986233	0.88281
CMRG	K4GT3	D	INDEL	0.987008	0.878125
CMRG	K4GT3	D	INDEL	0.987872	0.873982
CMRG	K4GT3	D	INDEL	0.988003	0.867959
CMRG	K4GT3	D	INDEL	0.988582	0.862797
CMRG	K4GT3	D	INDEL	0.989232	0.858257
CMRG	K4GT3	D	INDEL	0.98959	0.851756
CMRG	K4GT3	D	INDEL	0.989868	0.844235
CMRG	K4GT3	D	INDEL	0.990435	0.83544
CMRG	K4GT3	D	INDEL	0.991025	0.827505
CMRG	K4GT3	D	INDEL	0.991237	0.817418
CMRG	K4GT3	D	INDEL	0.991824	0.807092
CMRG	K4GT3	D	INDEL	0.991967	0.797915
CMRG	K4GT3	D	INDEL	0.992587	0.786646
CMRG	K4GT3	D	INDEL	0.992554	0.774664

## Sheet: 4d
DATASET	SUBMISSION	REPRESENTATION	VARIANT_TYPE	PRECISION	RECALL
CMRG	K4GT3	ORIGINAL	SNP	0.97087	0.985972
CMRG	K4GT3	ORIGINAL	SNP	0.97087	0.985972
CMRG	K4GT3	ORIGINAL	SNP	0.97087	0.985972
CMRG	K4GT3	ORIGINAL	SNP	0.97087	0.985972
CMRG	K4GT3	ORIGINAL	SNP	0.971708	0.985289
CMRG	K4GT3	ORIGINAL	SNP	0.97218	0.985093
CMRG	K4GT3	ORIGINAL	SNP	0.972708	0.985049
CMRG	K4GT3	ORIGINAL	SNP	0.97328	0.984904
CMRG	K4GT3	ORIGINAL	SNP	0.973896	0.984358
CMRG	K4GT3	ORIGINAL	SNP	0.974394	0.984238
CMRG	K4GT3	ORIGINAL	SNP	0.974659	0.984038
CMRG	K4GT3	ORIGINAL	SNP	0.975204	0.983418
CMRG	K4GT3	ORIGINAL	SNP	0.975625	0.983209
CMRG	K4GT3	ORIGINAL	SNP	0.97622	0.983161
CMRG	K4GT3	ORIGINAL	SNP	0.976721	0.982851
CMRG	K4GT3	ORIGINAL	SNP	0.977172	0.982765
CMRG	K4GT3	ORIGINAL	SNP	0.977517	0.982565
CMRG	K4GT3	ORIGINAL	SNP	0.977826	0.982445
CMRG	K4GT3	ORIGINAL	SNP	0.978009	0.981925
CMRG	K4GT3	ORIGINAL	SNP	0.978514	0.981616
CMRG	K4GT3	ORIGINAL	SNP	0.978861	0.981416
CMRG	K4GT3	ORIGINAL	SNP	0.979208	0.981225
CMRG	K4GT3	ORIGINAL	SNP	0.979791	0.98068
CMRG	K4GT3	ORIGINAL	SNP	0.980247	0.979836
CMRG	K4GT3	ORIGINAL	SNP	0.980636	0.979636
CMRG	K4GT3	ORIGINAL	SNP	0.980985	0.979276
CMRG	K4GT3	ORIGINAL	SNP	0.981414	0.979089
CMRG	K4GT3	ORIGINAL	SNP	0.98174	0.978607
CMRG	K4GT3	ORIGINAL	SNP	0.982105	0.978192
CMRG	K4GT3	ORIGINAL	SNP	0.982705	0.977559
CMRG	K4GT3	ORIGINAL	SNP	0.983402	0.97626
CMRG	K4GT3	ORIGINAL	SNP	0.983626	0.975854
CMRG	K4GT3	ORIGINAL	SNP	0.984168	0.974974
CMRG	K4GT3	ORIGINAL	SNP	0.984594	0.974559
CMRG	K4GT3	ORIGINAL	SNP	0.985256	0.9736
CMRG	K4GT3	ORIGINAL	SNP	0.986008	0.973198
CMRG	K4GT3	ORIGINAL	SNP	0.986487	0.972409
CMRG	K4GT3	ORIGINAL	SNP	0.986908	0.970969
CMRG	K4GT3	ORIGINAL	SNP	0.987662	0.969733
CMRG	K4GT3	ORIGINAL	SNP	0.988277	0.96846
CMRG	K4GT3	ORIGINAL	SNP	0.989169	0.967365
CMRG	K4GT3	ORIGINAL	SNP	0.989763	0.966205
CMRG	K4GT3	ORIGINAL	SNP	0.990238	0.965124
CMRG	K4GT3	ORIGINAL	SNP	0.990704	0.962925
CMRG	K4GT3	ORIGINAL	SNP	0.99155	0.961672
CMRG	K4GT3	ORIGINAL	SNP	0.992113	0.960433
CMRG	K4GT3	ORIGINAL	SNP	0.99255	0.958657
CMRG	K4GT3	ORIGINAL	SNP	0.993279	0.957078
CMRG	K4GT3	ORIGINAL	SNP	0.993682	0.955652
CMRG	K4GT3	ORIGINAL	SNP	0.994334	0.953971
CMRG	K4GT3	ORIGINAL	SNP	0.994592	0.952112
CMRG	K4GT3	ORIGINAL	SNP	0.995357	0.94971
CMRG	K4GT3	ORIGINAL	SNP	0.995766	0.947831
CMRG	K4GT3	ORIGINAL	SNP	0.996045	0.944654
CMRG	K4GT3	ORIGINAL	SNP	0.996241	0.941096
CMRG	K4GT3	ORIGINAL	SNP	0.996674	0.938037
CMRG	K4GT3	ORIGINAL	SNP	0.996998	0.933615
CMRG	K4GT3	ORIGINAL	SNP	0.997341	0.92919
CMRG	K4GT3	ORIGINAL	SNP	0.997454	0.923872
CMRG	K4GT3	ORIGINAL	SNP	0.99761	0.917315
CMRG	K4GT3	ORIGINAL	SNP	0.997765	0.909731
CMRG	K4GT3	ORIGINAL	INDEL	0.961237	0.961154
CMRG	K4GT3	ORIGINAL	INDEL	0.961237	0.961154
CMRG	K4GT3	ORIGINAL	INDEL	0.961237	0.961154
CMRG	K4GT3	ORIGINAL	INDEL	0.961237	0.961154
CMRG	K4GT3	ORIGINAL	INDEL	0.96301	0.959109
CMRG	K4GT3	ORIGINAL	INDEL	0.964019	0.958387
CMRG	K4GT3	ORIGINAL	INDEL	0.965541	0.957398
CMRG	K4GT3	ORIGINAL	INDEL	0.966885	0.956725
CMRG	K4GT3	ORIGINAL	INDEL	0.967732	0.955837
CMRG	K4GT3	ORIGINAL	INDEL	0.968185	0.95536
CMRG	K4GT3	ORIGINAL	INDEL	0.968748	0.95536
CMRG	K4GT3	ORIGINAL	INDEL	0.969485	0.954882
CMRG	K4GT3	ORIGINAL	INDEL	0.969872	0.954081
CMRG	K4GT3	ORIGINAL	INDEL	0.971048	0.953287
CMRG	K4GT3	ORIGINAL	INDEL	0.971426	0.952338
CMRG	K4GT3	ORIGINAL	INDEL	0.971433	0.951438
CMRG	K4GT3	ORIGINAL	INDEL	0.972366	0.950865
CMRG	K4GT3	ORIGINAL	INDEL	0.973883	0.950674
CMRG	K4GT3	ORIGINAL	INDEL	0.973868	0.9501
CMRG	K4GT3	ORIGINAL	INDEL	0.974026	0.948677
CMRG	K4GT3	ORIGINAL	INDEL	0.974202	0.948104
CMRG	K4GT3	ORIGINAL	INDEL	0.974673	0.947527
CMRG	K4GT3	ORIGINAL	INDEL	0.974846	0.945459
CMRG	K4GT3	ORIGINAL	INDEL	0.974997	0.943543
CMRG	K4GT3	ORIGINAL	INDEL	0.975734	0.942205
CMRG	K4GT3	ORIGINAL	INDEL	0.976234	0.940278
CMRG	K4GT3	ORIGINAL	INDEL	0.976262	0.938812
CMRG	K4GT3	ORIGINAL	INDEL	0.976494	0.937718
CMRG	K4GT3	ORIGINAL	INDEL	0.977355	0.936117
CMRG	K4GT3	ORIGINAL	INDEL	0.977459	0.935002
CMRG	K4GT3	ORIGINAL	INDEL	0.977809	0.932336
CMRG	K4GT3	ORIGINAL	INDEL	0.978657	0.930775
CMRG	K4GT3	ORIGINAL	INDEL	0.978614	0.928864
CMRG	K4GT3	ORIGINAL	INDEL	0.980388	0.926834
CMRG	K4GT3	ORIGINAL	INDEL	0.980749	0.925114
CMRG	K4GT3	ORIGINAL	INDEL	0.981401	0.923554
CMRG	K4GT3	ORIGINAL	INDEL	0.981795	0.920735
CMRG	K4GT3	ORIGINAL	INDEL	0.982378	0.917339
CMRG	K4GT3	ORIGINAL	INDEL	0.982799	0.914709
CMRG	K4GT3	ORIGINAL	INDEL	0.983008	0.910582
CMRG	K4GT3	ORIGINAL	INDEL	0.983053	0.906416
CMRG	K4GT3	ORIGINAL	INDEL	0.983385	0.902212
CMRG	K4GT3	ORIGINAL	INDEL	0.984253	0.898298
CMRG	K4GT3	ORIGINAL	INDEL	0.98462	0.895623
CMRG	K4GT3	ORIGINAL	INDEL	0.985404	0.890687
CMRG	K4GT3	ORIGINAL	INDEL	0.985456	0.887438
CMRG	K4GT3	ORIGINAL	INDEL	0.985661	0.88461
CMRG	K4GT3	ORIGINAL	INDEL	0.986437	0.88031
CMRG	K4GT3	ORIGINAL	INDEL	0.987084	0.876361
CMRG	K4GT3	ORIGINAL	INDEL	0.987211	0.870431
CMRG	K4GT3	ORIGINAL	INDEL	0.987781	0.865176
CMRG	K4GT3	ORIGINAL	INDEL	0.988423	0.860627
CMRG	K4GT3	ORIGINAL	INDEL	0.988783	0.854894
CMRG	K4GT3	ORIGINAL	INDEL	0.989268	0.846984
CMRG	K4GT3	ORIGINAL	INDEL	0.989833	0.838767
CMRG	K4GT3	ORIGINAL	INDEL	0.990416	0.831028
CMRG	K4GT3	ORIGINAL	INDEL	0.990613	0.820403
CMRG	K4GT3	ORIGINAL	INDEL	0.991337	0.809447
CMRG	K4GT3	ORIGINAL	INDEL	0.991467	0.799701
CMRG	K4GT3	ORIGINAL	INDEL	0.992088	0.789586
CMRG	K4GT3	ORIGINAL	INDEL	0.992058	0.778566
CMRG	K4GT3	A	SNP	0.970953	0.985921
CMRG	K4GT3	A	SNP	0.970953	0.985921
CMRG	K4GT3	A	SNP	0.970953	0.985921
CMRG	K4GT3	A	SNP	0.970953	0.985921
CMRG	K4GT3	A	SNP	0.974465	0.985069
CMRG	K4GT3	A	SNP	0.975831	0.98401
CMRG	K4GT3	A	SNP	0.977235	0.983526
CMRG	K4GT3	A	SNP	0.978161	0.98326
CMRG	K4GT3	A	SNP	0.978391	0.982395
CMRG	K4GT3	A	SNP	0.979676	0.982275
CMRG	K4GT3	A	SNP	0.980077	0.981795
CMRG	K4GT3	A	SNP	0.982445	0.980435
CMRG	K4GT3	A	SNP	0.982814	0.980086
CMRG	K4GT3	A	SNP	0.983982	0.979918
CMRG	K4GT3	A	SNP	0.984489	0.979515
CMRG	K4GT3	A	SNP	0.984633	0.979429
CMRG	K4GT3	A	SNP	0.984826	0.979069
CMRG	K4GT3	A	SNP	0.985219	0.978869
CMRG	K4GT3	A	SNP	0.985211	0.978347
CMRG	K4GT3	A	SNP	0.985926	0.978037
CMRG	K4GT3	A	SNP	0.986161	0.977797
CMRG	K4GT3	A	SNP	0.986897	0.977606
CMRG	K4GT3	A	SNP	0.987177	0.977141
CMRG	K4GT3	A	SNP	0.988333	0.973341
CMRG	K4GT3	A	SNP	0.988613	0.973221
CMRG	K4GT3	A	SNP	0.988692	0.972861
CMRG	K4GT3	A	SNP	0.989052	0.972714
CMRG	K4GT3	A	SNP	0.989386	0.971992
CMRG	K4GT3	A	SNP	0.989543	0.971777
CMRG	K4GT3	A	SNP	0.990001	0.971184
CMRG	K4GT3	A	SNP	0.990493	0.969665
CMRG	K4GT3	A	SNP	0.991008	0.969179
CMRG	K4GT3	A	SNP	0.991405	0.968179
CMRG	K4GT3	A	SNP	0.991484	0.967977
CMRG	K4GT3	A	SNP	0.991718	0.966738
CMRG	K4GT3	A	SNP	0.992118	0.965897
CMRG	K4GT3	A	SNP	0.992402	0.9653
CMRG	K4GT3	A	SNP	0.992596	0.964061
CMRG	K4GT3	A	SNP	0.993077	0.962657
CMRG	K4GT3	A	SNP	0.993627	0.961305
CMRG	K4GT3	A	SNP	0.993842	0.96029
CMRG	K4GT3	A	SNP	0.994165	0.95921
CMRG	K4GT3	A	SNP	0.994518	0.95605
CMRG	K4GT3	A	SNP	0.994748	0.952611
CMRG	K4GT3	A	SNP	0.994941	0.949959
CMRG	K4GT3	A	SNP	0.995185	0.948679
CMRG	K4GT3	A	SNP	0.995473	0.947784
CMRG	K4GT3	A	SNP	0.996011	0.946444
CMRG	K4GT3	A	SNP	0.99621	0.943859
CMRG	K4GT3	A	SNP	0.99652	0.942438
CMRG	K4GT3	A	SNP	0.996641	0.940719
CMRG	K4GT3	A	SNP	0.997296	0.938277
CMRG	K4GT3	A	SNP	0.99746	0.936438
CMRG	K4GT3	A	SNP	0.997664	0.932906
CMRG	K4GT3	A	SNP	0.997738	0.928348
CMRG	K4GT3	A	SNP	0.997924	0.925209
CMRG	K4GT3	A	SNP	0.99813	0.920627
CMRG	K4GT3	A	SNP	0.998353	0.915962
CMRG	K4GT3	A	SNP	0.99843	0.910364
CMRG	K4GT3	A	SNP	0.998462	0.903087
CMRG	K4GT3	A	SNP	0.998492	0.894624
CMRG	K4GT3	A	INDEL	0.960477	0.961118
CMRG	K4GT3	A	INDEL	0.960477	0.961118
CMRG	K4GT3	A	INDEL	0.960477	0.961118
CMRG	K4GT3	A	INDEL	0.960477	0.961118
CMRG	K4GT3	A	INDEL	0.964455	0.958244
CMRG	K4GT3	A	INDEL	0.965591	0.957446
CMRG	K4GT3	A	INDEL	0.967734	0.95602
CMRG	K4GT3	A	INDEL	0.969599	0.953628
CMRG	K4GT3	A	INDEL	0.970146	0.952744
CMRG	K4GT3	A	INDEL	0.971171	0.952267
CMRG	K4GT3	A	INDEL	0.972118	0.952267
CMRG	K4GT3	A	INDEL	0.973231	0.951311
CMRG	K4GT3	A	INDEL	0.973593	0.949268
CMRG	K4GT3	A	INDEL	0.974328	0.948147
CMRG	K4GT3	A	INDEL	0.975132	0.946901
CMRG	K4GT3	A	INDEL	0.975143	0.946
CMRG	K4GT3	A	INDEL	0.975493	0.944663
CMRG	K4GT3	A	INDEL	0.977036	0.944663
CMRG	K4GT3	A	INDEL	0.977211	0.943891
CMRG	K4GT3	A	INDEL	0.977376	0.942468
CMRG	K4GT3	A	INDEL	0.977363	0.941895
CMRG	K4GT3	A	INDEL	0.97823	0.941317
CMRG	K4GT3	A	INDEL	0.978241	0.940205
CMRG	K4GT3	A	INDEL	0.978197	0.937914
CMRG	K4GT3	A	INDEL	0.978956	0.936959
CMRG	K4GT3	A	INDEL	0.979469	0.935031
CMRG	K4GT3	A	INDEL	0.979507	0.933757
CMRG	K4GT3	A	INDEL	0.979745	0.932663
CMRG	K4GT3	A	INDEL	0.980425	0.931061
CMRG	K4GT3	A	INDEL	0.980731	0.929947
CMRG	K4GT3	A	INDEL	0.980894	0.927155
CMRG	K4GT3	A	INDEL	0.981953	0.925403
CMRG	K4GT3	A	INDEL	0.981916	0.923492
CMRG	K4GT3	A	INDEL	0.983279	0.921759
CMRG	K4GT3	A	INDEL	0.983439	0.919465
CMRG	K4GT3	A	INDEL	0.983895	0.917523
CMRG	K4GT3	A	INDEL	0.984359	0.914131
CMRG	K4GT3	A	INDEL	0.984556	0.910927
CMRG	K4GT3	A	INDEL	0.98451	0.908232
CMRG	K4GT3	A	INDEL	0.984962	0.903044
CMRG	K4GT3	A	INDEL	0.98502	0.899069
CMRG	K4GT3	A	INDEL	0.985174	0.895821
CMRG	K4GT3	A	INDEL	0.985845	0.891525
CMRG	K4GT3	A	INDEL	0.986207	0.887894
CMRG	K4GT3	A	INDEL	0.986587	0.882957
CMRG	K4GT3	A	INDEL	0.986641	0.879518
CMRG	K4GT3	A	INDEL	0.986859	0.877072
CMRG	K4GT3	A	INDEL	0.987646	0.872581
CMRG	K4GT3	A	INDEL	0.988306	0.868632
CMRG	K4GT3	A	INDEL	0.988454	0.863562
CMRG	K4GT3	A	INDEL	0.989031	0.857829
CMRG	K4GT3	A	INDEL	0.989687	0.85328
CMRG	K4GT3	A	INDEL	0.989828	0.846592
CMRG	K4GT3	A	INDEL	0.990105	0.838693
CMRG	K4GT3	A	INDEL	0.99024	0.831049
CMRG	K4GT3	A	INDEL	0.990603	0.823119
CMRG	K4GT3	A	INDEL	0.99058	0.813067
CMRG	K4GT3	A	INDEL	0.991316	0.802684
CMRG	K4GT3	A	INDEL	0.991456	0.793703
CMRG	K4GT3	A	INDEL	0.992086	0.78397
CMRG	K4GT3	A	INDEL	0.992053	0.772759
CMRG	K4GT3	B	SNP	0.970973	0.985941
CMRG	K4GT3	B	SNP	0.970973	0.985941
CMRG	K4GT3	B	SNP	0.970973	0.985941
CMRG	K4GT3	B	SNP	0.970973	0.985941
CMRG	K4GT3	B	SNP	0.9718	0.985289
CMRG	K4GT3	B	SNP	0.972485	0.985029
CMRG	K4GT3	B	SNP	0.973118	0.984985
CMRG	K4GT3	B	SNP	0.973767	0.9848
CMRG	K4GT3	B	SNP	0.974341	0.984094
CMRG	K4GT3	B	SNP	0.97484	0.983974
CMRG	K4GT3	B	SNP	0.975105	0.983774
CMRG	K4GT3	B	SNP	0.975707	0.983054
CMRG	K4GT3	B	SNP	0.975956	0.982905
CMRG	K4GT3	B	SNP	0.976446	0.982857
CMRG	K4GT3	B	SNP	0.976863	0.982454
CMRG	K4GT3	B	SNP	0.977392	0.982368
CMRG	K4GT3	B	SNP	0.977777	0.982168
CMRG	K4GT3	B	SNP	0.978086	0.982048
CMRG	K4GT3	B	SNP	0.978269	0.981528
CMRG	K4GT3	B	SNP	0.978775	0.981218
CMRG	K4GT3	B	SNP	0.979121	0.980979
CMRG	K4GT3	B	SNP	0.979373	0.980788
CMRG	K4GT3	B	SNP	0.980074	0.980243
CMRG	K4GT3	B	SNP	0.98053	0.977319
CMRG	K4GT3	B	SNP	0.980919	0.977119
CMRG	K4GT3	B	SNP	0.981308	0.97668
CMRG	K4GT3	B	SNP	0.981739	0.976493
CMRG	K4GT3	B	SNP	0.982057	0.975531
CMRG	K4GT3	B	SNP	0.982463	0.975116
CMRG	K4GT3	B	SNP	0.983026	0.974483
CMRG	K4GT3	B	SNP	0.98366	0.973084
CMRG	K4GT3	B	SNP	0.984045	0.972677
CMRG	K4GT3	B	SNP	0.98463	0.971878
CMRG	K4GT3	B	SNP	0.985065	0.971596
CMRG	K4GT3	B	SNP	0.985689	0.970556
CMRG	K4GT3	B	SNP	0.986323	0.970075
CMRG	K4GT3	B	SNP	0.986838	0.969319
CMRG	K4GT3	B	SNP	0.987262	0.967959
CMRG	K4GT3	B	SNP	0.98803	0.966456
CMRG	K4GT3	B	SNP	0.988647	0.965144
CMRG	K4GT3	B	SNP	0.98954	0.963808
CMRG	K4GT3	B	SNP	0.990179	0.962689
CMRG	K4GT3	B	SNP	0.990614	0.961328
CMRG	K4GT3	B	SNP	0.991001	0.958969
CMRG	K4GT3	B	SNP	0.99185	0.957636
CMRG	K4GT3	B	SNP	0.992374	0.956396
CMRG	K4GT3	B	SNP	0.992862	0.955541
CMRG	K4GT3	B	SNP	0.993556	0.954321
CMRG	K4GT3	B	SNP	0.993919	0.952815
CMRG	K4GT3	B	SNP	0.994574	0.951254
CMRG	K4GT3	B	SNP	0.994772	0.949415
CMRG	K4GT3	B	SNP	0.995664	0.946974
CMRG	K4GT3	B	SNP	0.996075	0.944934
CMRG	K4GT3	B	SNP	0.996357	0.941882
CMRG	K4GT3	B	SNP	0.996512	0.938244
CMRG	K4GT3	B	SNP	0.996861	0.934905
CMRG	K4GT3	B	SNP	0.997189	0.931043
CMRG	K4GT3	B	SNP	0.997533	0.926378
CMRG	K4GT3	B	SNP	0.997649	0.92118
CMRG	K4GT3	B	SNP	0.997762	0.914463
CMRG	K4GT3	B	SNP	0.997875	0.906999
CMRG	K4GT3	B	INDEL	0.96084	0.961022
CMRG	K4GT3	B	INDEL	0.96084	0.961022
CMRG	K4GT3	B	INDEL	0.96084	0.961022
CMRG	K4GT3	B	INDEL	0.96084	0.961022
CMRG	K4GT3	B	INDEL	0.963191	0.959104
CMRG	K4GT3	B	INDEL	0.96419	0.958115
CMRG	K4GT3	B	INDEL	0.966144	0.95688
CMRG	K4GT3	B	INDEL	0.967447	0.95487
CMRG	K4GT3	B	INDEL	0.968302	0.953986
CMRG	K4GT3	B	INDEL	0.968756	0.953509
CMRG	K4GT3	B	INDEL	0.969321	0.953509
CMRG	K4GT3	B	INDEL	0.970057	0.952935
CMRG	K4GT3	B	INDEL	0.97045	0.95223
CMRG	K4GT3	B	INDEL	0.97119	0.951682
CMRG	K4GT3	B	INDEL	0.971608	0.950627
CMRG	K4GT3	B	INDEL	0.971616	0.949727
CMRG	K4GT3	B	INDEL	0.97255	0.949153
CMRG	K4GT3	B	INDEL	0.974071	0.948962
CMRG	K4GT3	B	INDEL	0.974056	0.948389
CMRG	K4GT3	B	INDEL	0.974214	0.946966
CMRG	K4GT3	B	INDEL	0.974391	0.946393
CMRG	K4GT3	B	INDEL	0.974863	0.945815
CMRG	K4GT3	B	INDEL	0.975037	0.943748
CMRG	K4GT3	B	INDEL	0.975189	0.941832
CMRG	K4GT3	B	INDEL	0.975928	0.940494
CMRG	K4GT3	B	INDEL	0.976429	0.938566
CMRG	K4GT3	B	INDEL	0.976457	0.937101
CMRG	K4GT3	B	INDEL	0.97669	0.936007
CMRG	K4GT3	B	INDEL	0.977553	0.934405
CMRG	K4GT3	B	INDEL	0.977657	0.933291
CMRG	K4GT3	B	INDEL	0.977814	0.93069
CMRG	K4GT3	B	INDEL	0.978659	0.928938
CMRG	K4GT3	B	INDEL	0.978814	0.927027
CMRG	K4GT3	B	INDEL	0.980554	0.925294
CMRG	K4GT3	B	INDEL	0.980917	0.923574
CMRG	K4GT3	B	INDEL	0.98157	0.922014
CMRG	K4GT3	B	INDEL	0.982021	0.918622
CMRG	K4GT3	B	INDEL	0.982603	0.915035
CMRG	K4GT3	B	INDEL	0.982956	0.912245
CMRG	K4GT3	B	INDEL	0.983399	0.907248
CMRG	K4GT3	B	INDEL	0.983446	0.903082
CMRG	K4GT3	B	INDEL	0.983781	0.898878
CMRG	K4GT3	B	INDEL	0.984662	0.895347
CMRG	K4GT3	B	INDEL	0.985028	0.89248
CMRG	K4GT3	B	INDEL	0.985814	0.887353
CMRG	K4GT3	B	INDEL	0.985865	0.883913
CMRG	K4GT3	B	INDEL	0.986079	0.881467
CMRG	K4GT3	B	INDEL	0.986863	0.877358
CMRG	K4GT3	B	INDEL	0.987515	0.873409
CMRG	K4GT3	B	INDEL	0.987653	0.868052
CMRG	K4GT3	B	INDEL	0.988229	0.862893
CMRG	K4GT3	B	INDEL	0.988874	0.858153
CMRG	K4GT3	B	INDEL	0.989233	0.852038
CMRG	K4GT3	B	INDEL	0.989503	0.844139
CMRG	K4GT3	B	INDEL	0.99007	0.835731
CMRG	K4GT3	B	INDEL	0.990658	0.827992
CMRG	K4GT3	B	INDEL	0.990865	0.81794
CMRG	K4GT3	B	INDEL	0.991595	0.806984
CMRG	K4GT3	B	INDEL	0.991731	0.797429
CMRG	K4GT3	B	INDEL	0.992358	0.787314
CMRG	K4GT3	B	INDEL	0.992329	0.776103
CMRG	K4GT3	C	SNP	0.97087	0.985972
CMRG	K4GT3	C	SNP	0.97087	0.985972
CMRG	K4GT3	C	SNP	0.97087	0.985972
CMRG	K4GT3	C	SNP	0.97087	0.985972
CMRG	K4GT3	C	SNP	0.971747	0.985289
CMRG	K4GT3	C	SNP	0.972354	0.985029
CMRG	K4GT3	C	SNP	0.972987	0.984985
CMRG	K4GT3	C	SNP	0.973559	0.9848
CMRG	K4GT3	C	SNP	0.974173	0.984174
CMRG	K4GT3	C	SNP	0.974671	0.984054
CMRG	K4GT3	C	SNP	0.974937	0.983854
CMRG	K4GT3	C	SNP	0.975654	0.983134
CMRG	K4GT3	C	SNP	0.975904	0.983025
CMRG	K4GT3	C	SNP	0.976394	0.982977
CMRG	K4GT3	C	SNP	0.976818	0.982668
CMRG	K4GT3	C	SNP	0.977269	0.982581
CMRG	K4GT3	C	SNP	0.977614	0.982381
CMRG	K4GT3	C	SNP	0.977923	0.982261
CMRG	K4GT3	C	SNP	0.978106	0.981742
CMRG	K4GT3	C	SNP	0.978611	0.981432
CMRG	K4GT3	C	SNP	0.978957	0.981192
CMRG	K4GT3	C	SNP	0.979305	0.981001
CMRG	K4GT3	C	SNP	0.979927	0.980456
CMRG	K4GT3	C	SNP	0.98038	0.979412
CMRG	K4GT3	C	SNP	0.980769	0.979212
CMRG	K4GT3	C	SNP	0.981118	0.978812
CMRG	K4GT3	C	SNP	0.981547	0.978625
CMRG	K4GT3	C	SNP	0.981873	0.978103
CMRG	K4GT3	C	SNP	0.982277	0.977688
CMRG	K4GT3	C	SNP	0.982879	0.977055
CMRG	K4GT3	C	SNP	0.983551	0.975696
CMRG	K4GT3	C	SNP	0.983776	0.97533
CMRG	K4GT3	C	SNP	0.984318	0.97445
CMRG	K4GT3	C	SNP	0.984745	0.974035
CMRG	K4GT3	C	SNP	0.985367	0.972995
CMRG	K4GT3	C	SNP	0.98612	0.972594
CMRG	K4GT3	C	SNP	0.986632	0.971758
CMRG	K4GT3	C	SNP	0.987053	0.970278
CMRG	K4GT3	C	SNP	0.987858	0.968772
CMRG	K4GT3	C	SNP	0.988473	0.96746
CMRG	K4GT3	C	SNP	0.989364	0.966125
CMRG	K4GT3	C	SNP	0.989961	0.965045
CMRG	K4GT3	C	SNP	0.990477	0.963962
CMRG	K4GT3	C	SNP	0.990944	0.961723
CMRG	K4GT3	C	SNP	0.991751	0.96047
CMRG	K4GT3	C	SNP	0.992314	0.959191
CMRG	K4GT3	C	SNP	0.992754	0.957576
CMRG	K4GT3	C	SNP	0.993486	0.956236
CMRG	K4GT3	C	SNP	0.99389	0.95481
CMRG	K4GT3	C	SNP	0.994543	0.953249
CMRG	K4GT3	C	SNP	0.994783	0.95141
CMRG	K4GT3	C	SNP	0.995506	0.948971
CMRG	K4GT3	C	SNP	0.995916	0.946972
CMRG	K4GT3	C	SNP	0.996155	0.94396
CMRG	K4GT3	C	SNP	0.996351	0.940401
CMRG	K4GT3	C	SNP	0.996742	0.937302
CMRG	K4GT3	C	SNP	0.997067	0.93276
CMRG	K4GT3	C	SNP	0.997452	0.928295
CMRG	K4GT3	C	SNP	0.997567	0.922977
CMRG	K4GT3	C	SNP	0.997723	0.91638
CMRG	K4GT3	C	SNP	0.997879	0.908756
CMRG	K4GT3	C	INDEL	0.961237	0.961154
CMRG	K4GT3	C	INDEL	0.961237	0.961154
CMRG	K4GT3	C	INDEL	0.961237	0.961154
CMRG	K4GT3	C	INDEL	0.961237	0.961154
CMRG	K4GT3	C	INDEL	0.963195	0.959109
CMRG	K4GT3	C	INDEL	0.964195	0.95812
CMRG	K4GT3	C	INDEL	0.966148	0.956884
CMRG	K4GT3	C	INDEL	0.967489	0.956021
CMRG	K4GT3	C	INDEL	0.968332	0.954942
CMRG	K4GT3	C	INDEL	0.968787	0.954464
CMRG	K4GT3	C	INDEL	0.969351	0.954464
CMRG	K4GT3	C	INDEL	0.970086	0.953891
CMRG	K4GT3	C	INDEL	0.970478	0.953185
CMRG	K4GT3	C	INDEL	0.971218	0.952638
CMRG	K4GT3	C	INDEL	0.971602	0.95188
CMRG	K4GT3	C	INDEL	0.97161	0.950979
CMRG	K4GT3	C	INDEL	0.972543	0.950406
CMRG	K4GT3	C	INDEL	0.974062	0.950215
CMRG	K4GT3	C	INDEL	0.974046	0.949642
CMRG	K4GT3	C	INDEL	0.974205	0.948219
CMRG	K4GT3	C	INDEL	0.974381	0.947645
CMRG	K4GT3	C	INDEL	0.974853	0.947068
CMRG	K4GT3	C	INDEL	0.975026	0.945001
CMRG	K4GT3	C	INDEL	0.975178	0.943084
CMRG	K4GT3	C	INDEL	0.975916	0.941747
CMRG	K4GT3	C	INDEL	0.976416	0.939819
CMRG	K4GT3	C	INDEL	0.976445	0.938354
CMRG	K4GT3	C	INDEL	0.976677	0.93726
CMRG	K4GT3	C	INDEL	0.977539	0.935658
CMRG	K4GT3	C	INDEL	0.977643	0.934543
CMRG	K4GT3	C	INDEL	0.9778	0.931943
CMRG	K4GT3	C	INDEL	0.978648	0.930382
CMRG	K4GT3	C	INDEL	0.978605	0.928471
CMRG	K4GT3	C	INDEL	0.980379	0.92644
CMRG	K4GT3	C	INDEL	0.980741	0.924721
CMRG	K4GT3	C	INDEL	0.981393	0.92316
CMRG	K4GT3	C	INDEL	0.981843	0.919768
CMRG	K4GT3	C	INDEL	0.982423	0.916182
CMRG	K4GT3	C	INDEL	0.982778	0.913571
CMRG	K4GT3	C	INDEL	0.983226	0.908956
CMRG	K4GT3	C	INDEL	0.983273	0.90479
CMRG	K4GT3	C	INDEL	0.983606	0.900586
CMRG	K4GT3	C	INDEL	0.984477	0.896664
CMRG	K4GT3	C	INDEL	0.984843	0.893798
CMRG	K4GT3	C	INDEL	0.985626	0.88867
CMRG	K4GT3	C	INDEL	0.985676	0.88523
CMRG	K4GT3	C	INDEL	0.985883	0.882402
CMRG	K4GT3	C	INDEL	0.986665	0.878294
CMRG	K4GT3	C	INDEL	0.987315	0.874344
CMRG	K4GT3	C	INDEL	0.987447	0.868605
CMRG	K4GT3	C	INDEL	0.98802	0.863446
CMRG	K4GT3	C	INDEL	0.988666	0.858909
CMRG	K4GT3	C	INDEL	0.989031	0.853367
CMRG	K4GT3	C	INDEL	0.989517	0.845277
CMRG	K4GT3	C	INDEL	0.990088	0.837251
CMRG	K4GT3	C	INDEL	0.990675	0.829512
CMRG	K4GT3	C	INDEL	0.990875	0.818887
CMRG	K4GT3	C	INDEL	0.991605	0.807931
CMRG	K4GT3	C	INDEL	0.991741	0.798376
CMRG	K4GT3	C	INDEL	0.992367	0.788261
CMRG	K4GT3	C	INDEL	0.992335	0.776668
CMRG	K4GT3	D	SNP	0.97087	0.985972
CMRG	K4GT3	D	SNP	0.97087	0.985972
CMRG	K4GT3	D	SNP	0.97087	0.985972
CMRG	K4GT3	D	SNP	0.97087	0.985972
CMRG	K4GT3	D	SNP	0.972053	0.985289
CMRG	K4GT3	D	SNP	0.972738	0.985029
CMRG	K4GT3	D	SNP	0.973755	0.984945
CMRG	K4GT3	D	SNP	0.974483	0.98476
CMRG	K4GT3	D	SNP	0.975198	0.983494
CMRG	K4GT3	D	SNP	0.975621	0.983374
CMRG	K4GT3	D	SNP	0.975905	0.983094
CMRG	K4GT3	D	SNP	0.976576	0.981975
CMRG	K4GT3	D	SNP	0.976859	0.981546
CMRG	K4GT3	D	SNP	0.977545	0.981498
CMRG	K4GT3	D	SNP	0.977854	0.981188
CMRG	K4GT3	D	SNP	0.978346	0.981102
CMRG	K4GT3	D	SNP	0.978611	0.980742
CMRG	K4GT3	D	SNP	0.979077	0.980622
CMRG	K4GT3	D	SNP	0.979223	0.980102
CMRG	K4GT3	D	SNP	0.979613	0.979792
CMRG	K4GT3	D	SNP	0.979922	0.979592
CMRG	K4GT3	D	SNP	0.980389	0.979402
CMRG	K4GT3	D	SNP	0.981135	0.979016
CMRG	K4GT3	D	SNP	0.981592	0.975853
CMRG	K4GT3	D	SNP	0.9821	0.975573
CMRG	K4GT3	D	SNP	0.98257	0.975134
CMRG	K4GT3	D	SNP	0.982963	0.974947
CMRG	K4GT3	D	SNP	0.983323	0.973985
CMRG	K4GT3	D	SNP	0.983712	0.97361
CMRG	K4GT3	D	SNP	0.98412	0.972977
CMRG	K4GT3	D	SNP	0.984796	0.971458
CMRG	K4GT3	D	SNP	0.985184	0.971131
CMRG	K4GT3	D	SNP	0.985851	0.970292
CMRG	K4GT3	D	SNP	0.986242	0.969916
CMRG	K4GT3	D	SNP	0.98687	0.968837
CMRG	K4GT3	D	SNP	0.987547	0.968316
CMRG	K4GT3	D	SNP	0.987904	0.967599
CMRG	K4GT3	D	SNP	0.988294	0.96644
CMRG	K4GT3	D	SNP	0.989025	0.964934
CMRG	K4GT3	D	SNP	0.989563	0.963542
CMRG	K4GT3	D	SNP	0.99046	0.962086
CMRG	K4GT3	D	SNP	0.991103	0.960967
CMRG	K4GT3	D	SNP	0.991456	0.959524
CMRG	K4GT3	D	SNP	0.991801	0.956725
CMRG	K4GT3	D	SNP	0.992362	0.954793
CMRG	K4GT3	D	SNP	0.992723	0.953473
CMRG	K4GT3	D	SNP	0.993255	0.952617
CMRG	K4GT3	D	SNP	0.99391	0.951398
CMRG	K4GT3	D	SNP	0.994441	0.949852
CMRG	K4GT3	D	SNP	0.99512	0.948311
CMRG	K4GT3	D	SNP	0.995278	0.946472
CMRG	K4GT3	D	SNP	0.996386	0.943913
CMRG	K4GT3	D	SNP	0.996632	0.942074
CMRG	K4GT3	D	SNP	0.996874	0.938902
CMRG	K4GT3	D	SNP	0.996989	0.934983
CMRG	K4GT3	D	SNP	0.997297	0.931485
CMRG	K4GT3	D	SNP	0.997544	0.927702
CMRG	K4GT3	D	SNP	0.997891	0.923317
CMRG	K4GT3	D	SNP	0.998009	0.917919
CMRG	K4GT3	D	SNP	0.998125	0.910882
CMRG	K4GT3	D	SNP	0.998241	0.903179
CMRG	K4GT3	D	INDEL	0.961237	0.961154
CMRG	K4GT3	D	INDEL	0.961237	0.961154
CMRG	K4GT3	D	INDEL	0.961237	0.961154
CMRG	K4GT3	D	INDEL	0.961237	0.961154
CMRG	K4GT3	D	INDEL	0.963558	0.958918
CMRG	K4GT3	D	INDEL	0.964559	0.957928
CMRG	K4GT3	D	INDEL	0.966515	0.956693
CMRG	K4GT3	D	INDEL	0.968032	0.955448
CMRG	K4GT3	D	INDEL	0.96869	0.954369
CMRG	K4GT3	D	INDEL	0.968956	0.953891
CMRG	K4GT3	D	INDEL	0.969709	0.953891
CMRG	K4GT3	D	INDEL	0.970446	0.953318
CMRG	K4GT3	D	INDEL	0.970788	0.950892
CMRG	K4GT3	D	INDEL	0.97172	0.950345
CMRG	K4GT3	D	INDEL	0.972296	0.949587
CMRG	K4GT3	D	INDEL	0.972304	0.948686
CMRG	K4GT3	D	INDEL	0.973029	0.947348
CMRG	K4GT3	D	INDEL	0.974555	0.947157
CMRG	K4GT3	D	INDEL	0.97454	0.946584
CMRG	K4GT3	D	INDEL	0.9747	0.945161
CMRG	K4GT3	D	INDEL	0.974877	0.944588
CMRG	K4GT3	D	INDEL	0.975351	0.94401
CMRG	K4GT3	D	INDEL	0.97556	0.943281
CMRG	K4GT3	D	INDEL	0.975713	0.941364
CMRG	K4GT3	D	INDEL	0.976842	0.940027
CMRG	K4GT3	D	INDEL	0.977541	0.938099
CMRG	K4GT3	D	INDEL	0.977576	0.936825
CMRG	K4GT3	D	INDEL	0.97781	0.935731
CMRG	K4GT3	D	INDEL	0.978482	0.934129
CMRG	K4GT3	D	INDEL	0.978587	0.933015
CMRG	K4GT3	D	INDEL	0.978743	0.930223
CMRG	K4GT3	D	INDEL	0.979596	0.928662
CMRG	K4GT3	D	INDEL	0.979752	0.926751
CMRG	K4GT3	D	INDEL	0.981338	0.924721
CMRG	K4GT3	D	INDEL	0.981699	0.92281
CMRG	K4GT3	D	INDEL	0.982152	0.921058
CMRG	K4GT3	D	INDEL	0.982728	0.91703
CMRG	K4GT3	D	INDEL	0.983321	0.913825
CMRG	K4GT3	D	INDEL	0.983876	0.910832
CMRG	K4GT3	D	INDEL	0.984333	0.906217
CMRG	K4GT3	D	INDEL	0.984378	0.901669
CMRG	K4GT3	D	INDEL	0.984728	0.898038
CMRG	K4GT3	D	INDEL	0.985197	0.894307
CMRG	K4GT3	D	INDEL	0.985554	0.890676
CMRG	K4GT3	D	INDEL	0.986136	0.885549
CMRG	K4GT3	D	INDEL	0.986188	0.882109
CMRG	K4GT3	D	INDEL	0.986403	0.879663
CMRG	K4GT3	D	INDEL	0.987185	0.875172
CMRG	K4GT3	D	INDEL	0.987838	0.871032
CMRG	K4GT3	D	INDEL	0.987972	0.865198
CMRG	K4GT3	D	INDEL	0.988552	0.860038
CMRG	K4GT3	D	INDEL	0.989199	0.855119
CMRG	K4GT3	D	INDEL	0.989555	0.84843
CMRG	K4GT3	D	INDEL	0.989832	0.840723
CMRG	K4GT3	D	INDEL	0.990412	0.832888
CMRG	K4GT3	D	INDEL	0.991005	0.825149
CMRG	K4GT3	D	INDEL	0.991217	0.815097
CMRG	K4GT3	D	INDEL	0.991806	0.804778
CMRG	K4GT3	D	INDEL	0.99195	0.795797
CMRG	K4GT3	D	INDEL	0.992575	0.784917
CMRG	K4GT3	D	INDEL	0.99254	0.77275

## Sheet: 5bi
DATASET	SUBMISSION	VARIANT_TYPE	QUALITY_SCORE	PRECISION	RECALL
NIST	K4GT3	SNP	0	0.998738	0.998605
NIST	K4GT3	SNP	1	0.998738	0.998605
NIST	K4GT3	SNP	2	0.998738	0.998605
NIST	K4GT3	SNP	3	0.998738	0.998605
NIST	K4GT3	SNP	4	0.998748	0.998597
NIST	K4GT3	SNP	5	0.998759	0.998591
NIST	K4GT3	SNP	6	0.998772	0.998584
NIST	K4GT3	SNP	7	0.998778	0.998576
NIST	K4GT3	SNP	8	0.998788	0.998569
NIST	K4GT3	SNP	9	0.998794	0.998561
NIST	K4GT3	SNP	10	0.998801	0.998555
NIST	K4GT3	SNP	11	0.998807	0.998548
NIST	K4GT3	SNP	12	0.998815	0.998541
NIST	K4GT3	SNP	13	0.998822	0.998529
NIST	K4GT3	SNP	14	0.99883	0.998516
NIST	K4GT3	SNP	15	0.998839	0.998505
NIST	K4GT3	SNP	16	0.998847	0.998494
NIST	K4GT3	SNP	17	0.998855	0.998483
NIST	K4GT3	SNP	18	0.998859	0.998471
NIST	K4GT3	SNP	19	0.998867	0.998459
NIST	K4GT3	SNP	20	0.998876	0.998449
NIST	K4GT3	SNP	21	0.998884	0.998432
NIST	K4GT3	SNP	22	0.998892	0.998417
NIST	K4GT3	SNP	23	0.998899	0.998396
NIST	K4GT3	SNP	24	0.998905	0.998374
NIST	K4GT3	SNP	25	0.998914	0.998353
NIST	K4GT3	SNP	26	0.998921	0.998327
NIST	K4GT3	SNP	27	0.998929	0.998299
NIST	K4GT3	SNP	28	0.998939	0.998268
NIST	K4GT3	SNP	29	0.998948	0.99824
NIST	K4GT3	SNP	30	0.998954	0.998198
NIST	K4GT3	SNP	31	0.998963	0.99816
NIST	K4GT3	SNP	32	0.998968	0.998112
NIST	K4GT3	SNP	33	0.998978	0.998063
NIST	K4GT3	SNP	34	0.998984	0.998005
NIST	K4GT3	SNP	35	0.998991	0.997944
NIST	K4GT3	SNP	36	0.998998	0.997868
NIST	K4GT3	SNP	37	0.999005	0.99779
NIST	K4GT3	SNP	38	0.999014	0.997686
NIST	K4GT3	SNP	39	0.999021	0.997586
NIST	K4GT3	SNP	40	0.999031	0.997458
NIST	K4GT3	SNP	41	0.99904	0.99732
NIST	K4GT3	SNP	42	0.999048	0.997174
NIST	K4GT3	SNP	43	0.999056	0.997005
NIST	K4GT3	SNP	44	0.999067	0.9968
NIST	K4GT3	SNP	45	0.999074	0.996569
NIST	K4GT3	SNP	46	0.999083	0.996321
NIST	K4GT3	SNP	47	0.999092	0.996047
NIST	K4GT3	SNP	48	0.999102	0.995718
NIST	K4GT3	SNP	49	0.999109	0.995354
NIST	K4GT3	SNP	50	0.999118	0.994923
NIST	K4GT3	SNP	51	0.99913	0.994426
NIST	K4GT3	SNP	52	0.999142	0.993833
NIST	K4GT3	SNP	53	0.999153	0.9931
NIST	K4GT3	SNP	54	0.999164	0.992206
NIST	K4GT3	SNP	55	0.999176	0.991101
NIST	K4GT3	SNP	56	0.999194	0.989709
NIST	K4GT3	SNP	57	0.999214	0.98784
NIST	K4GT3	SNP	58	0.999234	0.985343
NIST	K4GT3	SNP	59	0.999261	0.9818
NIST	K4GT3	SNP	60	0.999287	0.97672
NIST	K4GT3	INDEL	0	0.992997	0.993239
NIST	K4GT3	INDEL	1	0.992997	0.993239
NIST	K4GT3	INDEL	2	0.992997	0.993239
NIST	K4GT3	INDEL	3	0.992997	0.993239
NIST	K4GT3	INDEL	4	0.993079	0.993209
NIST	K4GT3	INDEL	5	0.993167	0.993168
NIST	K4GT3	INDEL	6	0.993247	0.993146
NIST	K4GT3	INDEL	7	0.993329	0.99312
NIST	K4GT3	INDEL	8	0.993385	0.993073
NIST	K4GT3	INDEL	9	0.993442	0.99303
NIST	K4GT3	INDEL	10	0.993488	0.992989
NIST	K4GT3	INDEL	11	0.993535	0.992953
NIST	K4GT3	INDEL	12	0.993576	0.992923
NIST	K4GT3	INDEL	13	0.993619	0.992875
NIST	K4GT3	INDEL	14	0.993659	0.992812
NIST	K4GT3	INDEL	15	0.9937	0.992757
NIST	K4GT3	INDEL	16	0.993735	0.992699
NIST	K4GT3	INDEL	17	0.99378	0.99265
NIST	K4GT3	INDEL	18	0.993821	0.9926
NIST	K4GT3	INDEL	19	0.993845	0.99253
NIST	K4GT3	INDEL	20	0.993875	0.992445
NIST	K4GT3	INDEL	21	0.993902	0.992361
NIST	K4GT3	INDEL	22	0.993944	0.992279
NIST	K4GT3	INDEL	23	0.993987	0.992166
NIST	K4GT3	INDEL	24	0.994028	0.992066
NIST	K4GT3	INDEL	25	0.994074	0.991935
NIST	K4GT3	INDEL	26	0.994113	0.991823
NIST	K4GT3	INDEL	27	0.994146	0.991708
NIST	K4GT3	INDEL	28	0.994198	0.991572
NIST	K4GT3	INDEL	29	0.994229	0.991423
NIST	K4GT3	INDEL	30	0.994258	0.99126
NIST	K4GT3	INDEL	31	0.994308	0.991062
NIST	K4GT3	INDEL	32	0.994344	0.990868
NIST	K4GT3	INDEL	33	0.994386	0.990645
NIST	K4GT3	INDEL	34	0.994428	0.990376
NIST	K4GT3	INDEL	35	0.994476	0.990139
NIST	K4GT3	INDEL	36	0.994505	0.989838
NIST	K4GT3	INDEL	37	0.99453	0.989503
NIST	K4GT3	INDEL	38	0.994579	0.98914
NIST	K4GT3	INDEL	39	0.994618	0.988749
NIST	K4GT3	INDEL	40	0.994672	0.988307
NIST	K4GT3	INDEL	41	0.994713	0.987871
NIST	K4GT3	INDEL	42	0.994757	0.987343
NIST	K4GT3	INDEL	43	0.994802	0.986806
NIST	K4GT3	INDEL	44	0.994855	0.986124
NIST	K4GT3	INDEL	45	0.994896	0.985391
NIST	K4GT3	INDEL	46	0.994944	0.984539
NIST	K4GT3	INDEL	47	0.99499	0.983606
NIST	K4GT3	INDEL	48	0.995031	0.982474
NIST	K4GT3	INDEL	49	0.995061	0.981283
NIST	K4GT3	INDEL	50	0.995126	0.97981
NIST	K4GT3	INDEL	51	0.995192	0.97816
NIST	K4GT3	INDEL	52	0.995249	0.976089
NIST	K4GT3	INDEL	53	0.995322	0.973474
NIST	K4GT3	INDEL	54	0.995402	0.970434
NIST	K4GT3	INDEL	55	0.995463	0.96663
NIST	K4GT3	INDEL	56	0.995547	0.962103
NIST	K4GT3	INDEL	57	0.995634	0.95629
NIST	K4GT3	INDEL	58	0.995736	0.949092
NIST	K4GT3	INDEL	59	0.995836	0.940004
NIST	K4GT3	INDEL	60	0.995983	0.929094

## Sheet: 5bii
DATASET	SUBMISSION	VARIANT_TYPE	QUALITY_SCORE	EDIT_DISTANCE	DISTINCT_EDITS
NIST	K4GT3	SUB	0	10587	10587
NIST	K4GT3	SUB	1	10587	10587
NIST	K4GT3	SUB	2	10587	10587
NIST	K4GT3	SUB	3	10587	10587
NIST	K4GT3	SUB	4	10583	10583
NIST	K4GT3	SUB	5	10581	10581
NIST	K4GT3	SUB	6	10567	10567
NIST	K4GT3	SUB	7	10581	10581
NIST	K4GT3	SUB	8	10584	10584
NIST	K4GT3	SUB	9	10597	10597
NIST	K4GT3	SUB	10	10606	10606
NIST	K4GT3	SUB	11	10620	10620
NIST	K4GT3	SUB	12	10638	10638
NIST	K4GT3	SUB	13	10685	10685
NIST	K4GT3	SUB	14	10719	10719
NIST	K4GT3	SUB	15	10741	10741
NIST	K4GT3	SUB	16	10774	10774
NIST	K4GT3	SUB	17	10801	10801
NIST	K4GT3	SUB	18	10855	10855
NIST	K4GT3	SUB	19	10889	10889
NIST	K4GT3	SUB	20	10902	10902
NIST	K4GT3	SUB	21	10952	10952
NIST	K4GT3	SUB	22	11014	11014
NIST	K4GT3	SUB	23	11091	11091
NIST	K4GT3	SUB	24	11163	11163
NIST	K4GT3	SUB	25	11249	11249
NIST	K4GT3	SUB	26	11344	11344
NIST	K4GT3	SUB	27	11438	11438
NIST	K4GT3	SUB	28	11543	11543
NIST	K4GT3	SUB	29	11646	11646
NIST	K4GT3	SUB	30	11825	11825
NIST	K4GT3	SUB	31	11987	11987
NIST	K4GT3	SUB	32	12183	12183
NIST	K4GT3	SUB	33	12368	12368
NIST	K4GT3	SUB	34	12604	12604
NIST	K4GT3	SUB	35	12859	12859
NIST	K4GT3	SUB	36	13187	13187
NIST	K4GT3	SUB	37	13530	13530
NIST	K4GT3	SUB	38	13965	13965
NIST	K4GT3	SUB	39	14403	14403
NIST	K4GT3	SUB	40	14937	14937
NIST	K4GT3	SUB	41	15529	15529
NIST	K4GT3	SUB	42	16162	16162
NIST	K4GT3	SUB	43	16900	16900
NIST	K4GT3	SUB	44	17769	17769
NIST	K4GT3	SUB	45	18771	18771
NIST	K4GT3	SUB	46	19879	19879
NIST	K4GT3	SUB	47	21117	21117
NIST	K4GT3	SUB	48	22564	22564
NIST	K4GT3	SUB	49	24229	24229
NIST	K4GT3	SUB	50	26123	26123
NIST	K4GT3	SUB	51	28336	28336
NIST	K4GT3	SUB	52	30960	30960
NIST	K4GT3	SUB	53	34226	34226
NIST	K4GT3	SUB	54	38196	38196
NIST	K4GT3	SUB	55	43126	43126
NIST	K4GT3	SUB	56	49384	49384
NIST	K4GT3	SUB	57	57814	57814
NIST	K4GT3	SUB	58	69137	69137
NIST	K4GT3	SUB	59	85154	85154
NIST	K4GT3	SUB	60	108369	108369
NIST	K4GT3	SUB	61	4671057	4671057

## Sheet: 5biii
DATASET	SUBMISSION	VARIANT_TYPE	QUALITY_SCORE	EDIT_DISTANCE	DISTINCT_EDITS
NIST	K4GT3	INS	0	8241	4415
NIST	K4GT3	DEL	0	9281	3916
NIST	K4GT3	INS	1	8241	4415
NIST	K4GT3	DEL	1	9281	3916
NIST	K4GT3	INS	2	8241	4415
NIST	K4GT3	DEL	2	9281	3916
NIST	K4GT3	INS	3	8241	4415
NIST	K4GT3	DEL	3	9281	3916
NIST	K4GT3	INS	4	8233	4396
NIST	K4GT3	DEL	4	9260	3902
NIST	K4GT3	INS	5	8211	4373
NIST	K4GT3	DEL	5	9262	3893
NIST	K4GT3	INS	6	8242	4359
NIST	K4GT3	DEL	6	8949	3879
NIST	K4GT3	INS	7	8252	4342
NIST	K4GT3	DEL	7	8969	3867
NIST	K4GT3	INS	8	7977	4350
NIST	K4GT3	DEL	8	8976	3853
NIST	K4GT3	INS	9	8062	4351
NIST	K4GT3	DEL	9	9023	3844
NIST	K4GT3	INS	10	8129	4361
NIST	K4GT3	DEL	10	9053	3849
NIST	K4GT3	INS	11	8257	4374
NIST	K4GT3	DEL	11	9047	3843
NIST	K4GT3	INS	12	8295	4374
NIST	K4GT3	DEL	12	9097	3841
NIST	K4GT3	INS	13	8347	4380
NIST	K4GT3	DEL	13	9288	3844
NIST	K4GT3	INS	14	8469	4395
NIST	K4GT3	DEL	14	9349	3850
NIST	K4GT3	INS	15	8588	4422
NIST	K4GT3	DEL	15	9313	3841
NIST	K4GT3	INS	16	8682	4434
NIST	K4GT3	DEL	16	9451	3847
NIST	K4GT3	INS	17	8780	4448
NIST	K4GT3	DEL	17	9487	3858
NIST	K4GT3	INS	18	8878	4451
NIST	K4GT3	DEL	18	9664	3867
NIST	K4GT3	INS	19	8938	4467
NIST	K4GT3	DEL	19	9715	3879
NIST	K4GT3	INS	20	9062	4493
NIST	K4GT3	DEL	20	9793	3893
NIST	K4GT3	INS	21	9154	4517
NIST	K4GT3	DEL	21	9854	3911
NIST	K4GT3	INS	22	9243	4538
NIST	K4GT3	DEL	22	9938	3930
NIST	K4GT3	INS	23	9431	4573
NIST	K4GT3	DEL	23	10065	3937
NIST	K4GT3	INS	24	9699	4618
NIST	K4GT3	DEL	24	10208	3949
NIST	K4GT3	INS	25	9933	4667
NIST	K4GT3	DEL	25	10004	3977
NIST	K4GT3	INS	26	10086	4705
NIST	K4GT3	DEL	26	10057	4002
NIST	K4GT3	INS	27	10302	4752
NIST	K4GT3	DEL	27	10342	4031
NIST	K4GT3	INS	28	10640	4808
NIST	K4GT3	DEL	28	10657	4072
NIST	K4GT3	INS	29	10854	4851
NIST	K4GT3	DEL	29	10904	4109
NIST	K4GT3	INS	30	11113	4913
NIST	K4GT3	DEL	30	11147	4142
NIST	K4GT3	INS	31	11328	4971
NIST	K4GT3	DEL	31	11505	4194
NIST	K4GT3	INS	32	11584	5038
NIST	K4GT3	DEL	32	12011	4257
NIST	K4GT3	INS	33	11963	5123
NIST	K4GT3	DEL	33	12312	4322
NIST	K4GT3	INS	34	12431	5214
NIST	K4GT3	DEL	34	12939	4399
NIST	K4GT3	INS	35	12816	5306
NIST	K4GT3	DEL	35	13277	4479
NIST	K4GT3	INS	36	13225	5410
NIST	K4GT3	DEL	36	13961	4576
NIST	K4GT3	INS	37	13750	5532
NIST	K4GT3	DEL	37	14573	4674
NIST	K4GT3	INS	38	14159	5660
NIST	K4GT3	DEL	38	15167	4791
NIST	K4GT3	INS	39	14796	5789
NIST	K4GT3	DEL	39	16179	4922
NIST	K4GT3	INS	40	15568	5952
NIST	K4GT3	DEL	40	17022	5076
NIST	K4GT3	INS	41	16272	6126
NIST	K4GT3	DEL	41	17823	5221
NIST	K4GT3	INS	42	17050	6339
NIST	K4GT3	DEL	42	18787	5385
NIST	K4GT3	INS	43	18044	6575
NIST	K4GT3	DEL	43	19459	5539
NIST	K4GT3	INS	44	19257	6842
NIST	K4GT3	DEL	44	20768	5752
NIST	K4GT3	INS	45	20289	7123
NIST	K4GT3	DEL	45	21847	5989
NIST	K4GT3	INS	46	21616	7462
NIST	K4GT3	DEL	46	23358	6268
NIST	K4GT3	INS	47	22949	7816
NIST	K4GT3	DEL	47	24827	6595
NIST	K4GT3	INS	48	24926	8309
NIST	K4GT3	DEL	48	26637	6925
NIST	K4GT3	INS	49	26717	8760
NIST	K4GT3	DEL	49	28996	7336
NIST	K4GT3	INS	50	29024	9361
NIST	K4GT3	DEL	50	30899	7816
NIST	K4GT3	INS	51	31933	10024
NIST	K4GT3	DEL	51	33678	8358
NIST	K4GT3	INS	52	35748	10902
NIST	K4GT3	DEL	52	36535	9010
NIST	K4GT3	INS	53	39581	11961
NIST	K4GT3	DEL	53	40710	9870
NIST	K4GT3	INS	54	44468	13170
NIST	K4GT3	DEL	54	45440	10896
NIST	K4GT3	INS	55	50564	14700
NIST	K4GT3	DEL	55	51959	12158
NIST	K4GT3	INS	56	58113	16585
NIST	K4GT3	DEL	56	59089	13630
NIST	K4GT3	INS	57	67472	19056
NIST	K4GT3	DEL	57	67654	15481
NIST	K4GT3	INS	58	78220	22011
NIST	K4GT3	DEL	58	78434	17844
NIST	K4GT3	INS	59	91653	25820
NIST	K4GT3	DEL	59	93058	20811
NIST	K4GT3	INS	60	107506	30495
NIST	K4GT3	DEL	60	108508	24239
NIST	K4GT3	INS	61	1131798	382940
NIST	K4GT3	DEL	61	1052269	370074

[truncated: 6 more sheets: 6a, 6b, 6c, S5a, S5b, S5c]
